# Supplementary material for: 3,3′-[1,2-Phenyl­enebis(methyl­ene)]bis­(1-propyl­benzimidazolium) dibromide hemihydrate
Source: Acta Crystallogr Sect E Struct Rep Online. 2012 Jan 21;68(Pt 2):o466–7. doi: 10.1107/S1600536812001596 (PMC3275219; doi:10.1107/S1600536812001596)
Supplement: Supplementary file 1 [file e-68-0o466-sup1.cif]

##############################################################################
#                                                                            #
# This CIF contains the data in a paper accepted for publication in          #
# Acta Crystallographica Section E. It conforms to the requirements of       #
# Notes for Authors for Acta Crystallographica Section E, and has been       #
# peer reviewed under the auspices of the IUCr Commission on Journals.       #
#                                                                            #
# Full details of the Crystallographic Information File format               #
# are given in the paper "The Crystallographic Information File (CIF):       #
# a New Standard Archive File for Crystallography" by S. R. Hall, F. H.      #
# Allen and I. D. Brown [Acta Cryst. (1991), A47, 655-685].                  #
#                                                                            #
# The current version of the core CIF dictionary is obtainable from          #
# ftp://ftp.iucr.org/pub/cif_core.dic.                                       #
#                                                                            #
# Software is freely available for graphical display of the structure(s)     #
# in this CIF. For information consult the CIF software page                 #
# http://www.iucr.org/resources/cif/software.                                #
#                                                                            #
# This file may be used for bona fide research purposes within the           #
# scientific community so long as proper attribution is given to the journal # 
# article from which it was obtained.                                        #
#                                                                            #
##############################################################################
data_global
_audit_creation_method     'form.cif (version 2.0)'
_journal_data_validation_number     ?
_journal_date_recd_electronic     2012-01-06
_journal_date_accepted     2012-01-13
_journal_name_full     'Acta Crystallographica, Section E'
_journal_year     2012
_journal_volume     68
_journal_issue      2
_journal_page_first     o466
_journal_page_last     o467
_journal_paper_category     QO
_journal_paper_doi     10.1107/S1600536812001596
_journal_coeditor_code     TK5046
_publ_contact_author_name     'Prof. Fun, Hoong-Kun'
_publ_contact_author_address
;
      X-ray Crystallography Unit
      School of Physics
      Universiti Sains Malaysia
      11800 USM, Penang
      MALAYSIA
;
_publ_contact_author_email     'hkfun@usm.my'
_publ_contact_author_fax     '604 6579150'
_publ_contact_author_phone     '604 6533652'
_publ_section_title
;
3,3'-[1,2-Phenylenebis(methylene)]bis(1-propylbenzimidazolium) dibromide
hemihydrate
;
loop_
    _publ_author_name
    _publ_author_footnote
    _publ_author_address
    'Muhammad Adnan Iqbal' ?
;
School of Chemical Sciences
Universiti Sains Malaysia
11800 USM, Penang
Malaysia
;
    'Rosenani A. Haque ' ?
;
School of Chemical Sciences
Universiti Sains Malaysia
11800 USM, Penang
Malaysia
;
    'Fun, Hoong-Kun'
;
Visiting Professor, College of Pharmacy,
King Saud University, Riyadh, Saudi Arabia.
Thomson Reuters ResearcherID: A-3561-2009.
;
;
X-ray Crystallography Unit
School of Physics
Universiti Sains Malaysia
11800 USM, Penang
Malaysia
;
    'Tze Shyang Chia' ?
;
X-ray Crystallography Unit
School of Physics
Universiti Sains Malaysia
11800 USM, Penang
Malaysia
;
_iucr_refine_instructions_details
;
TITL lad22m in P-1 (R.T.)
CELL  0.71073    9.0465   11.4348   14.4143    74.013    82.935    70.817
ZERR  2          0.0004    0.0005    0.0007     0.001     0.001     0.001
LATT   1
SFAC  C H Br N O
UNIT  56 66 4 8 1
SIZE 0.262 0.437 0.544
L.S. 10
FMAP 2 1 60
PLAN -20
ACTA
BOND $H
EADP C1X C2X
EADP C27X C28X
EADP C16X C17X
OMIT -1 3 2
OMIT -1 -2 4
OMIT -4 -5 4
OMIT -4 -5 3
OMIT -5 -6 2
OMIT -1 7 4
CONF
WGHT      0.0782      0.0000
FVAR       0.56051   0.75056   0.68025
BR1   3    0.347594    0.131872    0.145380    11.00000    0.06026    0.04747 =
         0.04622   -0.01236   -0.00117   -0.02155
PART   1
BR2   3    0.200908    0.637649    0.434578    31.00000    0.05138    0.10190 =
         0.06645   -0.02505   -0.00864   -0.01870
PART   2
BR2X  3    0.235659    0.601990    0.417829   -31.00000    0.06885    0.08423 =
         0.04378   -0.00578   -0.00279   -0.03827
PART   0
O1W   5    0.545706    0.448697    0.389790    10.50000    0.06958    0.07117 =
         0.06774   -0.02533   -0.02388   -0.00308
AFIX   3
H1W1  2    0.462895    0.477127    0.418179    10.50000   -1.50000
H2W1  2    0.583966    0.505087    0.360889    10.50000   -1.50000
AFIX   0
PART   1
N1    4    0.626269    0.213241    0.877686    21.00000    0.03327    0.03495 =
         0.03102   -0.00790   -0.00929   -0.01092
N2    4    0.719092    0.160840    1.020471    21.00000    0.02990    0.04469 =
         0.03201   -0.00927   -0.00504   -0.01122
N3    4    0.306625    0.215210    0.557420    21.00000    0.03738    0.06243 =
         0.03033   -0.01405   -0.00138   -0.02426
N4    4    0.179090    0.197941    0.446560    21.00000    0.04398    0.05627 =
         0.03213   -0.01410   -0.00382   -0.02297
C1    1    0.301738    0.266156    0.714241    21.00000    0.02603    0.04295 =
         0.03328   -0.01389   -0.00011   -0.01097
C2    1    0.139387    0.289529    0.720748    21.00000    0.02889    0.06270 =
         0.05361   -0.02496   -0.00451   -0.01082
AFIX  43
H2A   2    0.085673    0.301130    0.666252    21.00000   -1.20000
AFIX   0
C3    1    0.059937    0.295294    0.806990    21.00000    0.03158    0.08680 =
         0.07503   -0.03514   -0.00429   -0.01492
AFIX  43
H3A   2   -0.048255    0.312874    0.811037    21.00000   -1.20000
AFIX   0
C4    1    0.138664    0.275436    0.886426    21.00000    0.05721    0.08100 =
         0.05450   -0.02789    0.01907   -0.01744
AFIX  43
H4A   2    0.083045    0.280068    0.944715    21.00000   -1.20000
AFIX   0
C5    1    0.299920    0.248341    0.883775    21.00000    0.04303    0.05412 =
         0.02528   -0.01349    0.00667   -0.01508
AFIX  43
H5A   2    0.351627    0.233597    0.939775    21.00000   -1.20000
AFIX   0
C6    1    0.383869    0.243406    0.796302    21.00000    0.03061    0.03425 =
         0.02378   -0.00872   -0.00597   -0.00864
C7    1    0.560723    0.210467    0.790854    21.00000    0.02352    0.04416 =
         0.03077   -0.01409   -0.00013   -0.00913
AFIX  23
H7A   2    0.605941    0.125716    0.779754    21.00000   -1.20000
H7B   2    0.590733    0.270471    0.735972    21.00000   -1.20000
AFIX   0
C8    1    0.644914    0.323282    0.891842    21.00000    0.02253    0.03214 =
         0.03462   -0.00776   -0.00521   -0.00333
C9    1    0.612244    0.446499    0.834202    21.00000    0.03800    0.03653 =
         0.04501   -0.00681   -0.00728   -0.00041
AFIX  43
H9A   2    0.575885    0.468056    0.772218    21.00000   -1.20000
AFIX   0
C10   1    0.636192    0.536078    0.873083    21.00000    0.06909    0.04429 =
         0.07558   -0.01367    0.01409   -0.02539
AFIX  43
H10A  2    0.608096    0.621248    0.838203    21.00000   -1.20000
AFIX   0
C11   1    0.701206    0.502805    0.963038    21.00000    0.05737    0.06614 =
         0.07209   -0.04417    0.00561   -0.02639
AFIX  43
H11A  2    0.727095    0.563726    0.983525    21.00000   -1.20000
AFIX   0
C12   1    0.727389    0.382773    1.021310    21.00000    0.04012    0.06169 =
         0.03570   -0.02778    0.01034   -0.02496
AFIX  43
H12A  2    0.758982    0.363413    1.084233    21.00000   -1.20000
AFIX   0
C13   1    0.705307    0.288183    0.983697    21.00000    0.02518    0.04738 =
         0.03347   -0.01383   -0.00600   -0.00595
C14   1    0.666112    0.119557    0.957242    21.00000    0.03099    0.04078 =
         0.03103   -0.00016   -0.00284   -0.01638
AFIX  43
H14A  2    0.658267    0.037879    0.967269    21.00000   -1.20000
AFIX   0
C15   1    0.771201    0.084273    1.117718    21.00000    0.04236    0.06013 =
         0.03127   -0.00151   -0.00855   -0.01493
AFIX  23
H15A  2    0.751873    0.002605    1.130612    21.00000   -1.20000
H15B  2    0.711554    0.128506    1.165428    21.00000   -1.20000
AFIX   0
C16   1    0.945411    0.061892    1.126268    21.00000    0.02976    0.07341 =
         0.04128   -0.01288   -0.00363   -0.01720
AFIX  23
H16A  2    1.006342    0.009419    1.083783    21.00000   -1.20000
H16B  2    0.967093    0.143041    1.107144    21.00000   -1.20000
AFIX   0
C17   1    0.991035   -0.004843    1.230245    21.00000    0.05261    0.06886 =
         0.05223   -0.00781   -0.01664   -0.01195
AFIX 137
H17A  2    1.101629   -0.023137    1.235186    21.00000   -1.50000
H17B  2    0.965097   -0.083274    1.249696    21.00000   -1.50000
H17C  2    0.935170    0.049767    1.271471    21.00000   -1.50000
AFIX   0
C18   1    0.380920    0.268288    0.614278    21.00000    0.04572    0.08051 =
         0.03564   -0.02673    0.00744   -0.03728
AFIX  23
H18A  2    0.374598    0.355657    0.580325    21.00000   -1.20000
H18B  2    0.490749    0.218782    0.621013    21.00000   -1.20000
AFIX   0
C19   1    0.329703    0.085320    0.571459    21.00000    0.03946    0.05408 =
         0.03097   -0.01212   -0.00082   -0.01575
C20   1    0.414833   -0.019656    0.637614    21.00000    0.04167    0.06517 =
         0.03641   -0.00462    0.00101   -0.01470
AFIX  43
H20A  2    0.473732   -0.012392    0.683063    21.00000   -1.20000
AFIX   0
C21   1    0.407755   -0.138382    0.632628    21.00000    0.06312    0.06154 =
         0.04717    0.00010    0.00699   -0.01239
AFIX  43
H21A  2    0.460120   -0.212042    0.677473    21.00000   -1.20000
AFIX   0
C22   1    0.323429   -0.148292    0.561484    21.00000    0.06966    0.06270 =
         0.06051   -0.01816    0.01705   -0.02787
AFIX  43
H22A  2    0.324649   -0.228952    0.558834    21.00000   -1.20000
AFIX   0
C23   1    0.239659   -0.043621    0.496026    21.00000    0.05494    0.06149 =
         0.05007   -0.01888    0.00362   -0.02468
AFIX  43
H23A  2    0.181845   -0.050507    0.449824    21.00000   -1.20000
AFIX   0
C24   1    0.245365    0.075050    0.502117    21.00000    0.03865    0.04917 =
         0.03240   -0.00881   -0.00115   -0.01300
C25   1    0.218626    0.280381    0.481371    21.00000    0.04172    0.05622 =
         0.03152   -0.01093   -0.00677   -0.01827
AFIX  43
H25A  2    0.189338    0.368593    0.456445    21.00000   -1.20000
AFIX   0
C26   1    0.079190    0.228097    0.364465    21.00000    0.05454    0.06997 =
         0.04065   -0.01704   -0.01540   -0.02129
AFIX  23
H26A  2    0.137204    0.180081    0.318521    21.00000   -1.20000
H26B  2   -0.011460    0.199441    0.387765    21.00000   -1.20000
AFIX   0
C27   1    0.024685    0.364407    0.313891    21.00000    0.07981    0.07187 =
         0.05596   -0.00826   -0.02849   -0.02999
AFIX  23
H27A  2    0.113755    0.394331    0.288315    21.00000   -1.20000
H27B  2   -0.034791    0.414060    0.358516    21.00000   -1.20000
AFIX   0
C28   1   -0.078905    0.381857    0.231004    21.00000    0.09759    0.08114 =
         0.07081   -0.00606   -0.05185   -0.02358
AFIX 137
H28A  2   -0.177829    0.445292    0.236636    21.00000   -1.50000
H28B  2   -0.095686    0.302110    0.234389    21.00000   -1.50000
H28C  2   -0.027841    0.409056    0.170264    21.00000   -1.50000
AFIX   0
PART   2
SAME N1 > C28
N1X   4    0.616022    0.232786    0.864645   -21.00000    0.02460    0.02562 =
         0.02660    0.01108   -0.00984   -0.00132
N2X   4    0.711963    0.177959    1.009172   -21.00000    0.04321    0.05860 =
         0.02814    0.01558   -0.01814   -0.01453
N3X   4    0.331670    0.228812    0.549439   -21.00000    0.02264    0.05480 =
         0.02994   -0.01133    0.00332   -0.02430
N4X   4    0.200807    0.246021    0.426593   -21.00000    0.03974    0.06087 =
         0.04099   -0.01645   -0.00319   -0.02181
C1X   1    0.289202    0.279506    0.709676   -21.00000    0.04792    0.04917 =
         0.03978   -0.00790   -0.01641   -0.01539
C2X   1    0.130638    0.313463    0.723495   -21.00000    0.04792    0.04917 =
         0.03978   -0.00790   -0.01641   -0.01539
AFIX  43
H2XA  2    0.068565    0.345605    0.669760   -21.00000   -1.20000
AFIX   0
C3X   1    0.058491    0.301970    0.814328   -21.00000    0.02772    0.06084 =
         0.03968   -0.01594    0.02238   -0.01313
AFIX  43
H3XA  2   -0.049144    0.316214    0.820113   -21.00000   -1.20000
AFIX   0
C4X   1    0.140495    0.270285    0.896017   -21.00000    0.01446    0.05370 =
         0.02393   -0.01004    0.00328   -0.01738
AFIX  43
H4XA  2    0.091214    0.268688    0.956704   -21.00000   -1.20000
AFIX   0
C5X   1    0.306376    0.239854    0.882198   -21.00000    0.02526    0.04960 =
         0.07531   -0.01391   -0.01933   -0.01279
AFIX  43
H5XA  2    0.368706    0.213749    0.935404   -21.00000   -1.20000
AFIX   0
C6X   1    0.375481    0.248754    0.790548   -21.00000    0.02101    0.03775 =
         0.06561   -0.01792    0.01584   -0.01543
C7X   1    0.555055    0.214260    0.780532   -21.00000    0.05720    0.05268 =
         0.03143   -0.01693   -0.02176   -0.01957
AFIX  23
H7XA  2    0.600083    0.125893    0.777172   -21.00000   -1.20000
H7XB  2    0.584762    0.268129    0.721425   -21.00000   -1.20000
AFIX   0
C8X   1    0.621549    0.345810    0.880940   -21.00000    0.01566    0.02446 =
         0.02854   -0.00972   -0.01375    0.00807
C9X   1    0.587524    0.468992    0.823838   -21.00000    0.02596    0.01161 =
         0.03582    0.00194   -0.01483    0.00519
AFIX  43
H9XA  2    0.532198    0.496288    0.767509   -21.00000   -1.20000
AFIX   0
C10X  1    0.643605    0.550162    0.857959   -21.00000    0.04186    0.03384 =
         0.03563   -0.01100   -0.00201   -0.02065
AFIX  43
H10B  2    0.638297    0.631169    0.819185   -21.00000   -1.20000
AFIX   0
C11X  1    0.705955    0.511514    0.947551   -21.00000    0.07748    0.04350 =
         0.04357   -0.00313   -0.00308   -0.02807
AFIX  43
H11B  2    0.716844    0.573544    0.974154   -21.00000   -1.20000
AFIX   0
C12X  1    0.752784    0.387408    0.999693   -21.00000    0.03500    0.07605 =
         0.02474   -0.02567    0.01661   -0.01698
AFIX  43
H12B  2    0.824134    0.357558    1.048610   -21.00000   -1.20000
AFIX   0
C13X  1    0.683077    0.307709    0.972773   -21.00000    0.01780    0.02166 =
         0.03313   -0.00258   -0.00789   -0.00036
C14X  1    0.678166    0.134947    0.939558   -21.00000    0.03312    0.03178 =
         0.01936   -0.00554    0.00730   -0.02183
AFIX  43
H14B  2    0.695304    0.049227    0.942591   -21.00000   -1.20000
AFIX   0
C15X  1    0.759971    0.105562    1.108346   -21.00000    0.02303    0.06064 =
         0.03126    0.00610   -0.00509   -0.01881
AFIX  23
H15C  2    0.707490    0.040624    1.129298   -21.00000   -1.20000
H15D  2    0.720360    0.163899    1.149831   -21.00000   -1.20000
AFIX   0
C16X  1    0.930741    0.040956    1.126045   -21.00000    0.04871    0.07094 =
         0.03249   -0.00020   -0.01321   -0.03266
AFIX  23
H16C  2    0.988737    0.095680    1.086146   -21.00000   -1.20000
H16D  2    0.962875   -0.037795    1.105221   -21.00000   -1.20000
AFIX   0
C17X  1    0.976892    0.008978    1.231823   -21.00000    0.04871    0.07094 =
         0.03249   -0.00020   -0.01321   -0.03266
AFIX 137
H17D  2    1.085952   -0.039231    1.237514   -21.00000   -1.50000
H17E  2    0.915418   -0.040587    1.272829   -21.00000   -1.50000
H17F  2    0.958012    0.086860    1.250923   -21.00000   -1.50000
AFIX   0
C18X  1    0.384960    0.284628    0.615164   -21.00000    0.06915    0.07060 =
         0.04720   -0.01874   -0.02590   -0.02174
AFIX  23
H18C  2    0.377183    0.372954    0.583449   -21.00000   -1.20000
H18D  2    0.494160    0.238412    0.628723   -21.00000   -1.20000
AFIX   0
C19X  1    0.316492    0.110159    0.555951   -21.00000    0.03269    0.05756 =
         0.04468   -0.00487    0.00900   -0.01105
C20X  1    0.376174   -0.007618    0.616631   -21.00000    0.03083    0.09564 =
         0.05904   -0.01882    0.00507   -0.02297
AFIX  43
H20B  2    0.426597   -0.015986    0.671660   -21.00000   -1.20000
AFIX   0
C21X  1    0.361277   -0.117453    0.595738   -21.00000    0.07068    0.05374 =
         0.05032    0.00954    0.02325   -0.00616
AFIX  43
H21B  2    0.404006   -0.198320    0.635900   -21.00000   -1.20000
AFIX   0
C22X  1    0.281985   -0.102527    0.514461   -21.00000    0.05823    0.06109 =
         0.06087   -0.01648    0.01017   -0.01888
AFIX  43
H22B  2    0.270124   -0.174156    0.501448   -21.00000   -1.20000
AFIX   0
C23X  1    0.221117    0.014855    0.453295   -21.00000    0.04451    0.07055 =
         0.07705   -0.04561    0.00397   -0.02106
AFIX  43
H23B  2    0.170544    0.023458    0.398265   -21.00000   -1.20000
AFIX   0
C24X  1    0.236462    0.120730    0.475128   -21.00000    0.04415    0.03061 =
         0.03341   -0.00900   -0.00967   -0.00424
C25X  1    0.251127    0.310519    0.473497   -21.00000    0.03897    0.06333 =
         0.05261   -0.02499   -0.00062   -0.02241
AFIX  43
H25B  2    0.233028    0.398509    0.456104   -21.00000   -1.20000
AFIX   0
C26X  1    0.119765    0.309532    0.331859   -21.00000    0.05110    0.06802 =
         0.04034   -0.01854   -0.00086   -0.01527
AFIX  23
H26C  2    0.134053    0.393143    0.306744   -21.00000   -1.20000
H26D  2    0.169122    0.259021    0.285876   -21.00000   -1.20000
AFIX   0
C27X  1   -0.042192    0.324172    0.339421   -21.00000    0.06592    0.09041 =
         0.06287   -0.02783   -0.02288    0.00223
AFIX  23
H27C  2   -0.091910    0.383545    0.379130   -21.00000   -1.20000
H27D  2   -0.055438    0.242238    0.373764   -21.00000   -1.20000
AFIX   0
C28X  1   -0.129723    0.370410    0.247037   -21.00000    0.06592    0.09041 =
         0.06287   -0.02783   -0.02288    0.00223
AFIX 137
H28D  2   -0.223686    0.346190    0.258338   -21.00000   -1.50000
H28E  2   -0.064815    0.332614    0.198416   -21.00000   -1.50000
H28F  2   -0.156363    0.461849    0.225574   -21.00000   -1.50000
PART   0
HKLF 4
REM  lad22m in P-1 (R.T.)
REM R1 =  0.0409 for   6959 Fo > 4sig(Fo)  and  0.0765 for all  10937 data
REM    601 parameters refined using     86 restraints
END
WGHT      0.0782      0.0000
REM Highest difference peak  0.577,  deepest hole -0.468,  1-sigma level  0.073
Q1    1   0.3632  0.0999  0.1970  11.00000  0.05    0.58
Q2    1   0.1612  0.6040  0.4777  11.00000  0.05    0.48
Q3    1   0.5025  0.4906  0.3855  11.00000  0.05    0.46
Q4    1   0.2636  0.1420  0.1543  11.00000  0.05    0.42
Q5    1   0.5371  0.4424  0.3568  11.00000  0.05    0.39
Q6    1   0.5727  0.4375  0.4256  11.00000  0.05    0.38
Q7    1   0.7065  0.3613  1.0530  11.00000  0.05    0.35
Q8    1   0.2497  0.6385  0.4570  11.00000  0.05    0.31
Q9    1   0.3185  0.5564  0.4055  11.00000  0.05    0.31
Q10   1   0.4173 -0.0983  0.1826  11.00000  0.05    0.30
Q11   1   0.4797  0.1025  0.1194  11.00000  0.05    0.28
Q12   1   0.3751 -0.1423  0.5790  11.00000  0.05    0.27
Q13   1   1.0847  0.0458  1.2368  11.00000  0.05    0.27
Q14   1   0.2176  0.6441  0.3792  11.00000  0.05    0.25
Q15   1   0.4993 -0.1112  0.2069  11.00000  0.05    0.25
Q16   1   0.7738 -0.2824  0.2824  11.00000  0.05    0.25
Q17   1   0.3806  0.0893  0.1229  11.00000  0.05    0.25
Q18   1   0.1595  0.5927  0.2999  11.00000  0.05    0.25
Q19   1   0.7175 -0.2950  0.1543  11.00000  0.05    0.25
Q20   1   0.6367 -0.2366  0.1638  11.00000  0.05    0.25
;
data_I
_audit_creation_method     SHELXL-97
_chemical_name_systematic
;
3,3'-[1,2-Phenylenebis(methylene)]bis(1-propylbenzimidazolium) dibromide
hemihydrate
;
_chemical_name_common     ?
_chemical_formula_moiety     'C28 H32 N4 2+, 2(Br -), 0.5(H2 O)'
_chemical_formula_sum     'C28 H33 Br2 N4 O0.50'
_chemical_formula_iupac     'C28 H32 N4 2+, 2Br -, 0.5H2 O'
_chemical_formula_weight     593.40
_chemical_melting_point     ?
_symmetry_cell_setting     triclinic
_symmetry_space_group_name_H-M     'P -1'
_symmetry_space_group_name_Hall     '-P 1'
loop_
    _symmetry_equiv_pos_as_xyz
    'x, y, z'
    '-x, -y, -z'
_cell_length_a     9.0465(4)
_cell_length_b     11.4348(5)
_cell_length_c     14.4143(7)
_cell_angle_alpha     74.0130(10)
_cell_angle_beta     82.9350(10)
_cell_angle_gamma     70.8170(10)
_cell_volume     1352.96(11)
_cell_formula_units_Z     2
_cell_measurement_reflns_used     9923
_cell_measurement_theta_min     2.57
_cell_measurement_theta_max     29.84
_cell_measurement_temperature     296(2)
_exptl_crystal_description     'block'
_exptl_crystal_colour     'colourless'
_exptl_crystal_size_max     0.54
_exptl_crystal_size_mid     0.44
_exptl_crystal_size_min     0.26
_exptl_crystal_density_diffrn     1.457
_exptl_crystal_density_meas     ?
_exptl_crystal_density_method     'not measured'
_exptl_crystal_F_000     606
_exptl_absorpt_coefficient_mu     3.021
_exptl_absorpt_correction_type     multi-scan
_exptl_absorpt_process_details     '(<i>SADABS</i>; Bruker, 2009)'
_exptl_absorpt_correction_T_min     0.2903
_exptl_absorpt_correction_T_max     0.5049
_exptl_special_details
;
;
_diffrn_ambient_temperature     296(2)
_diffrn_radiation_type     MoK\a
_diffrn_radiation_wavelength     0.71073
_diffrn_radiation_source     'fine-focus sealed tube'
_diffrn_radiation_monochromator     graphite
_diffrn_measurement_device_type     'Bruker APEX DUO CCD area-detector'
_diffrn_measurement_method     '\f and \w scans'
_diffrn_detector_area_resol_mean     ?
_diffrn_reflns_number     39695
_diffrn_reflns_av_R_equivalents     0.0331
_diffrn_reflns_av_sigmaI/netI     0.0362
_diffrn_reflns_theta_min     2.13
_diffrn_reflns_theta_max     34.15
_diffrn_reflns_theta_full     34.15
_diffrn_measured_fraction_theta_max     0.980
_diffrn_measured_fraction_theta_full     0.980
_diffrn_reflns_limit_h_min     -14
_diffrn_reflns_limit_h_max     14
_diffrn_reflns_limit_k_min     -17
_diffrn_reflns_limit_k_max     18
_diffrn_reflns_limit_l_min     -22
_diffrn_reflns_limit_l_max     22
_diffrn_standards_number     0
_diffrn_standards_interval_count     .
_diffrn_standards_interval_time     .
_diffrn_standards_decay_%     ?
_refine_special_details
;
Refinement of <i>F</i>^2^ against ALL reflections. The weighted <i>R</i>-factor
<i>wR</i> and goodness of fit <i>S</i> are based on <i>F</i>^2^, conventional
<i>R</i>-factors <i>R</i> are based on <i>F</i>, with <i>F</i> set to zero for
negative <i>F</i>^2^. The threshold expression of <i>F</i>^2^ >
\s(<i>F</i>^2^) is used only for calculating <i>R</i>-factors(gt) <i>etc</i>.
and is not relevant to the choice of reflections for refinement.
<i>R</i>-factors based on <i>F</i>^2^ are statistically about twice as large
as those based on <i>F</i>, and <i>R</i>- factors based on ALL data will be
even larger.
;
_reflns_number_total     10937
_reflns_number_gt     6959
_reflns_threshold_expression     I>2\s(I)
_refine_ls_structure_factor_coef     Fsqd
_refine_ls_matrix_type     full
_refine_ls_R_factor_all     0.0765
_refine_ls_R_factor_gt     0.0409
_refine_ls_wR_factor_gt     0.1154
_refine_ls_wR_factor_ref     0.1327
_refine_ls_goodness_of_fit_ref     1.013
_refine_ls_restrained_S_all     1.014
_refine_ls_number_reflns     10937
_refine_ls_number_parameters     601
_refine_ls_number_restraints     86
_refine_ls_hydrogen_treatment     constr
_refine_ls_weighting_scheme     calc
_refine_ls_weighting_details
         'calc w=1/[\s^2^(Fo^2^)+(0.0782P)^2^+0.0000P] where P=(Fo^2^+2Fc^2^)/3'
_atom_sites_solution_hydrogens     geom
_atom_sites_solution_primary     direct
_atom_sites_solution_secondary     difmap
_refine_ls_shift/su_max     0.001
_refine_ls_shift/su_mean     0.000
_refine_diff_density_max     0.577
_refine_diff_density_min     -0.468
_refine_ls_extinction_method     none
_refine_ls_extinction_coef     ?
loop_
    _atom_type_symbol
    _atom_type_description
    _atom_type_scat_dispersion_real
    _atom_type_scat_dispersion_imag
    _atom_type_scat_source
    'C' 'C' 0.0033 0.0016
                         'International Tables Vol C Tables 4.2.6.8 and 6.1.1.4'
    'H' 'H' 0.0000 0.0000
                         'International Tables Vol C Tables 4.2.6.8 and 6.1.1.4'
    'Br' 'Br' -0.2901 2.4595
                         'International Tables Vol C Tables 4.2.6.8 and 6.1.1.4'
    'N' 'N' 0.0061 0.0033
                         'International Tables Vol C Tables 4.2.6.8 and 6.1.1.4'
    'O' 'O' 0.0106 0.0060
                         'International Tables Vol C Tables 4.2.6.8 and 6.1.1.4'
_computing_data_collection     'APEX2 (Bruker, 2009)'
_computing_cell_refinement     'SAINT (Bruker, 2009)'
_computing_data_reduction     'SAINT (Bruker, 2009)'
_computing_structure_solution     'SHELXTL (Sheldrick, 2008)'
_computing_structure_refinement     'SHELXTL (Sheldrick, 2008)'
_computing_molecular_graphics     'SHELXTL (Sheldrick, 2008)'
_computing_publication_material
;
SHELXTL (Sheldrick, 2008) and PLATON (Spek, 2009)
;
loop_
    _atom_site_type_symbol
    _atom_site_label
    _atom_site_fract_x
    _atom_site_fract_y
    _atom_site_fract_z
    _atom_site_U_iso_or_equiv
    _atom_site_adp_type
    _atom_site_calc_flag
    _atom_site_refinement_flags
    _atom_site_occupancy
    _atom_site_symmetry_multiplicity
    _atom_site_disorder_assembly
    _atom_site_disorder_group
    Br Br1 0.34759(2) 0.131872(19) 0.145379(13) 0.05001(8) Uani d . 1 1 . .
    Br Br2 0.20091(16) 0.6376(2) 0.43458(14) 0.0731(2) Uani d P 0.680(8) 1 A 1
    Br Br2X 0.2357(6) 0.6020(5) 0.41783(18) 0.0640(8) Uani d P 0.320(8) 1 A 2
    O O1W 0.5457(4) 0.4487(4) 0.3898(2) 0.0707(9) Uani d P 0.50 1 . .
    H H1W1 0.4629 0.4771 0.4182 0.106 Uiso d PR 0.50 1 . .
    H H2W1 0.5840 0.5051 0.3609 0.106 Uiso d PR 0.50 1 . .
    N N1 0.6263(10) 0.2132(5) 0.8777(5) 0.0323(10) Uani d PD 0.751(6) 1 B 1
    N N2 0.7191(8) 0.1608(5) 1.0205(4) 0.0353(9) Uani d PD 0.751(6) 1 B 1
    N N3 0.3066(7) 0.2152(6) 0.5574(4) 0.0406(11) Uani d PD 0.751(6) 1 B 1
    N N4 0.1791(3) 0.1979(4) 0.4466(2) 0.0414(6) Uani d PD 0.751(6) 1 B 1
    C C1 0.3017(6) 0.2661(11) 0.7142(3) 0.0332(10) Uani d PD 0.751(6) 1 B 1
    C C2 0.1394(6) 0.2895(9) 0.7207(4) 0.0468(15) Uani d PD 0.751(6) 1 B 1
    H H2A 0.0857 0.3011 0.6663 0.056 Uiso calc PR 0.751(6) 1 B 1
    C C3 0.0599(7) 0.2953(12) 0.8070(5) 0.062(2) Uani d PD 0.751(6) 1 B 1
    H H3A -0.0482 0.3129 0.8110 0.074 Uiso calc PR 0.751(6) 1 B 1
    C C4 0.1387(7) 0.2754(9) 0.8864(5) 0.065(2) Uani d PD 0.751(6) 1 B 1
    H H4A 0.0830 0.2801 0.9447 0.078 Uiso calc PR 0.751(6) 1 B 1
    C C5 0.2999(6) 0.2483(8) 0.8838(3) 0.0408(17) Uani d PD 0.751(6) 1 B 1
    H H5A 0.3516 0.2336 0.9398 0.049 Uiso calc PR 0.751(6) 1 B 1
    C C6 0.3839(6) 0.2434(8) 0.7963(3) 0.0291(14) Uani d PD 0.751(6) 1 B 1
    C C7 0.5607(4) 0.2105(8) 0.7909(4) 0.0323(11) Uani d PD 0.751(6) 1 B 1
    H H7A 0.6059 0.1257 0.7798 0.039 Uiso calc PR 0.751(6) 1 B 1
    H H7B 0.5907 0.2705 0.7360 0.039 Uiso calc PR 0.751(6) 1 B 1
    C C8 0.6449(9) 0.3233(5) 0.8918(5) 0.0308(10) Uani d PD 0.751(6) 1 B 1
    C C9 0.6122(10) 0.4465(6) 0.8342(6) 0.0428(13) Uani d PD 0.751(6) 1 B 1
    H H9A 0.5759 0.4681 0.7722 0.051 Uiso calc PR 0.751(6) 1 B 1
    C C10 0.6362(11) 0.5361(8) 0.8731(6) 0.063(2) Uani d PD 0.751(6) 1 B 1
    H H10A 0.6081 0.6212 0.8382 0.075 Uiso calc PR 0.751(6) 1 B 1
    C C11 0.7012(16) 0.5028(7) 0.9630(7) 0.058(2) Uani d PD 0.751(6) 1 B 1
    H H11A 0.7271 0.5637 0.9835 0.070 Uiso calc PR 0.751(6) 1 B 1
    C C12 0.7274(6) 0.3828(5) 1.0213(3) 0.0413(9) Uani d PD 0.751(6) 1 B 1
    H H12A 0.7590 0.3634 1.0842 0.050 Uiso calc PR 0.751(6) 1 B 1
    C C13 0.7053(12) 0.2882(6) 0.9837(5) 0.0355(14) Uani d PD 0.751(6) 1 B 1
    C C14 0.6661(9) 0.1196(6) 0.9572(4) 0.0346(12) Uani d PD 0.751(6) 1 B 1
    H H14A 0.6583 0.0379 0.9673 0.042 Uiso calc PR 0.751(6) 1 B 1
    C C15 0.7712(8) 0.0843(10) 1.1177(5) 0.0462(15) Uani d PD 0.751(6) 1 B 1
    H H15A 0.7519 0.0026 1.1306 0.055 Uiso calc PR 0.751(6) 1 B 1
    H H15B 0.7115 0.1285 1.1654 0.055 Uiso calc PR 0.751(6) 1 B 1
    C C16 0.9454(6) 0.0619(7) 1.1263(4) 0.0479(13) Uani d PD 0.751(6) 1 B 1
    H H16A 1.0063 0.0094 1.0838 0.058 Uiso calc PR 0.751(6) 1 B 1
    H H16B 0.9671 0.1431 1.1071 0.058 Uiso calc PR 0.751(6) 1 B 1
    C C17 0.9910(10) -0.0049(10) 1.2302(5) 0.0598(17) Uani d PD 0.751(6) 1 B 1
    H H17A 1.1016 -0.0232 1.2352 0.090 Uiso calc PR 0.751(6) 1 B 1
    H H17B 0.9651 -0.0833 1.2497 0.090 Uiso calc PR 0.751(6) 1 B 1
    H H17C 0.9352 0.0498 1.2715 0.090 Uiso calc PR 0.751(6) 1 B 1
    C C18 0.3809(7) 0.2683(9) 0.6143(4) 0.0477(14) Uani d PD 0.751(6) 1 B 1
    H H18A 0.3746 0.3557 0.5803 0.057 Uiso calc PR 0.751(6) 1 B 1
    H H18B 0.4908 0.2188 0.6210 0.057 Uiso calc PR 0.751(6) 1 B 1
    C C19 0.3297(11) 0.0853(6) 0.5715(5) 0.0409(10) Uani d PD 0.751(6) 1 B 1
    C C20 0.4148(6) -0.0197(5) 0.6376(4) 0.0501(10) Uani d PD 0.751(6) 1 B 1
    H H20A 0.4737 -0.0124 0.6831 0.060 Uiso calc PR 0.751(6) 1 B 1
    C C21 0.4078(5) -0.1384(5) 0.6326(3) 0.0627(10) Uani d PD 0.751(6) 1 B 1
    H H21A 0.4601 -0.2120 0.6775 0.075 Uiso calc PR 0.751(6) 1 B 1
    C C22 0.3234(6) -0.1483(5) 0.5615(4) 0.0636(12) Uani d PD 0.751(6) 1 B 1
    H H22A 0.3247 -0.2290 0.5588 0.076 Uiso calc PR 0.751(6) 1 B 1
    C C23 0.2397(6) -0.0436(5) 0.4960(4) 0.0533(11) Uani d PD 0.751(6) 1 B 1
    H H23A 0.1818 -0.0505 0.4498 0.064 Uiso calc PR 0.751(6) 1 B 1
    C C24 0.2454(5) 0.0750(4) 0.5021(2) 0.0405(7) Uani d PD 0.751(6) 1 B 1
    C C25 0.2186(5) 0.2804(4) 0.4814(3) 0.0419(7) Uani d PD 0.751(6) 1 B 1
    H H25A 0.1893 0.3686 0.4564 0.050 Uiso calc PR 0.751(6) 1 B 1
    C C26 0.0792(3) 0.2281(3) 0.36446(18) 0.0526(8) Uani d PD 0.751(6) 1 B 1
    H H26A 0.1372 0.1801 0.3185 0.063 Uiso calc PR 0.751(6) 1 B 1
    H H26B -0.0115 0.1994 0.3878 0.063 Uiso calc PR 0.751(6) 1 B 1
    C C27 0.0247(6) 0.3644(4) 0.3139(3) 0.0668(10) Uani d PD 0.751(6) 1 B 1
    H H27A 0.1137 0.3943 0.2883 0.080 Uiso calc PR 0.751(6) 1 B 1
    H H27B -0.0348 0.4141 0.3585 0.080 Uiso calc PR 0.751(6) 1 B 1
    C C28 -0.0789(6) 0.3819(7) 0.2310(4) 0.0825(17) Uani d PD 0.751(6) 1 B 1
    H H28A -0.1778 0.4453 0.2366 0.124 Uiso calc PR 0.751(6) 1 B 1
    H H28B -0.0957 0.3021 0.2344 0.124 Uiso calc PR 0.751(6) 1 B 1
    H H28C -0.0278 0.4090 0.1703 0.124 Uiso calc PR 0.751(6) 1 B 1
    N N1X 0.616(3) 0.2328(16) 0.8647(14) 0.030(3) Uani d PD 0.249(6) 1 B 2
    N N2X 0.712(3) 0.1779(16) 1.0092(12) 0.048(4) Uani d PD 0.249(6) 1 B 2
    N N3X 0.332(2) 0.2288(16) 0.5494(11) 0.033(2) Uani d PD 0.249(6) 1 B 2
    N N4X 0.2008(10) 0.2460(10) 0.4266(6) 0.0447(19) Uani d PD 0.249(6) 1 B 2
    C C1X 0.289(2) 0.280(4) 0.7097(12) 0.045(4) Uani d PD 0.249(6) 1 B 2
    C C2X 0.131(2) 0.313(3) 0.7235(11) 0.045(4) Uani d PD 0.249(6) 1 B 2
    H H2XA 0.0685 0.3455 0.6698 0.054 Uiso calc PR 0.249(6) 1 B 2
    C C3X 0.0585(18) 0.302(3) 0.8143(10) 0.044(5) Uani d PD 0.249(6) 1 B 2
    H H3XA -0.0492 0.3162 0.8201 0.053 Uiso calc PR 0.249(6) 1 B 2
    C C4X 0.1405(12) 0.2703(18) 0.8960(10) 0.029(3) Uani d PD 0.249(6) 1 B 2
    H H4XA 0.0912 0.2687 0.9567 0.035 Uiso calc PR 0.249(6) 1 B 2
    C C5X 0.3064(14) 0.240(2) 0.8822(10) 0.048(6) Uani d PD 0.249(6) 1 B 2
    H H5XA 0.3687 0.2137 0.9354 0.058 Uiso calc PR 0.249(6) 1 B 2
    C C6X 0.3755(16) 0.249(3) 0.7906(10) 0.040(6) Uani d PD 0.249(6) 1 B 2
    C C7X 0.5551(18) 0.214(3) 0.7805(14) 0.043(5) Uani d PD 0.249(6) 1 B 2
    H H7XA 0.6001 0.1259 0.7771 0.052 Uiso calc PR 0.249(6) 1 B 2
    H H7XB 0.5847 0.2682 0.7214 0.052 Uiso calc PR 0.249(6) 1 B 2
    C C8X 0.622(3) 0.3458(13) 0.8809(14) 0.025(2) Uani d PD 0.249(6) 1 B 2
    C C9X 0.588(3) 0.4690(14) 0.8238(16) 0.028(2) Uani d PD 0.249(6) 1 B 2
    H H9XA 0.5322 0.4963 0.7675 0.033 Uiso calc PR 0.249(6) 1 B 2
    C C10X 0.644(2) 0.5502(16) 0.8580(13) 0.034(2) Uani d PD 0.249(6) 1 B 2
    H H10B 0.6383 0.6312 0.8192 0.041 Uiso calc PR 0.249(6) 1 B 2
    C C11X 0.706(5) 0.512(2) 0.9476(18) 0.054(7) Uani d PD 0.249(6) 1 B 2
    H H11B 0.7169 0.5735 0.9742 0.065 Uiso calc PR 0.249(6) 1 B 2
    C C12X 0.7528(18) 0.3874(17) 0.9997(9) 0.044(3) Uani d PD 0.249(6) 1 B 2
    H H12B 0.8241 0.3576 1.0486 0.053 Uiso calc PR 0.249(6) 1 B 2
    C C13X 0.683(3) 0.3077(16) 0.9728(15) 0.026(2) Uani d PD 0.249(6) 1 B 2
    C C14X 0.678(3) 0.1349(15) 0.9396(10) 0.026(2) Uani d PD 0.249(6) 1 B 2
    H H14B 0.6953 0.0492 0.9426 0.031 Uiso calc PR 0.249(6) 1 B 2
    C C15X 0.760(2) 0.106(3) 1.1083(13) 0.040(4) Uani d PD 0.249(6) 1 B 2
    H H15C 0.7075 0.0406 1.1293 0.048 Uiso calc PR 0.249(6) 1 B 2
    H H15D 0.7204 0.1639 1.1498 0.048 Uiso calc PR 0.249(6) 1 B 2
    C C16X 0.931(2) 0.041(2) 1.1260(13) 0.049(3) Uani d PD 0.249(6) 1 B 2
    H H16C 0.9888 0.0957 1.0861 0.058 Uiso calc PR 0.249(6) 1 B 2
    H H16D 0.9629 -0.0378 1.1052 0.058 Uiso calc PR 0.249(6) 1 B 2
    C C17X 0.977(3) 0.009(3) 1.2318(13) 0.049(3) Uani d PD 0.249(6) 1 B 2
    H H17D 1.0859 -0.0393 1.2375 0.073 Uiso calc PR 0.249(6) 1 B 2
    H H17E 0.9154 -0.0405 1.2728 0.073 Uiso calc PR 0.249(6) 1 B 2
    H H17F 0.9581 0.0869 1.2509 0.073 Uiso calc PR 0.249(6) 1 B 2
    C C18X 0.385(2) 0.285(3) 0.6152(12) 0.059(6) Uani d PD 0.249(6) 1 B 2
    H H18C 0.3772 0.3729 0.5834 0.071 Uiso calc PR 0.249(6) 1 B 2
    H H18D 0.4941 0.2384 0.6287 0.071 Uiso calc PR 0.249(6) 1 B 2
    C C19X 0.317(3) 0.1102(16) 0.5559(15) 0.048(5) Uani d PD 0.249(6) 1 B 2
    C C20X 0.3762(18) -0.0076(15) 0.6166(13) 0.062(4) Uani d PD 0.249(6) 1 B 2
    H H20B 0.4266 -0.0160 0.6717 0.074 Uiso calc PR 0.249(6) 1 B 2
    C C21X 0.3613(18) -0.1175(13) 0.5957(10) 0.069(4) Uani d PD 0.249(6) 1 B 2
    H H21B 0.4040 -0.1983 0.6359 0.082 Uiso calc PR 0.249(6) 1 B 2
    C C22X 0.2820(16) -0.1025(15) 0.5145(13) 0.061(4) Uani d PD 0.249(6) 1 B 2
    H H22B 0.2701 -0.1742 0.5015 0.073 Uiso calc PR 0.249(6) 1 B 2
    C C23X 0.2211(12) 0.0149(13) 0.4533(11) 0.058(3) Uani d PD 0.249(6) 1 B 2
    H H23B 0.1706 0.0235 0.3983 0.070 Uiso calc PR 0.249(6) 1 B 2
    C C24X 0.2365(14) 0.1207(10) 0.4751(8) 0.037(2) Uani d PD 0.249(6) 1 B 2
    C C25X 0.2511(14) 0.3105(12) 0.4735(9) 0.048(3) Uani d PD 0.249(6) 1 B 2
    H H25B 0.2330 0.3985 0.4561 0.057 Uiso calc PR 0.249(6) 1 B 2
    C C26X 0.1198(10) 0.3095(10) 0.3319(5) 0.053(2) Uani d PD 0.249(6) 1 B 2
    H H26C 0.1340 0.3932 0.3068 0.064 Uiso calc PR 0.249(6) 1 B 2
    H H26D 0.1691 0.2590 0.2859 0.064 Uiso calc PR 0.249(6) 1 B 2
    C C27X -0.0422(12) 0.3242(15) 0.3394(8) 0.076(3) Uani d PD 0.249(6) 1 B 2
    H H27C -0.0919 0.3835 0.3791 0.091 Uiso calc PR 0.249(6) 1 B 2
    H H27D -0.0554 0.2422 0.3738 0.091 Uiso calc PR 0.249(6) 1 B 2
    C C28X -0.1297(18) 0.370(2) 0.2470(12) 0.076(3) Uani d PD 0.249(6) 1 B 2
    H H28D -0.2237 0.3462 0.2584 0.114 Uiso calc PR 0.249(6) 1 B 2
    H H28E -0.0649 0.3326 0.1984 0.114 Uiso calc PR 0.249(6) 1 B 2
    H H28F -0.1563 0.4618 0.2256 0.114 Uiso calc PR 0.249(6) 1 B 2
loop_
    _atom_site_aniso_label
    _atom_site_aniso_U_11
    _atom_site_aniso_U_22
    _atom_site_aniso_U_33
    _atom_site_aniso_U_12
    _atom_site_aniso_U_13
    _atom_site_aniso_U_23
    Br1 0.06026(12) 0.04747(12) 0.04622(11) -0.02155(9) -0.00117(8) -0.01236(8)
    Br2 0.0514(3) 0.1019(5) 0.0664(4) -0.0187(4) -0.0086(2) -0.0250(5)
    Br2X 0.0688(11) 0.0842(15) 0.0438(6) -0.0383(10) -0.0028(6) -0.0058(5)
    O1W 0.0696(19) 0.071(2) 0.0677(19) -0.0031(17) -0.0239(15) -0.0253(17)
    N1 0.0333(18) 0.035(2) 0.031(2) -0.0109(19) -0.0093(12) -0.0079(19)
    N2 0.0299(16) 0.0447(17) 0.0320(16) -0.0112(14) -0.0050(13) -0.0093(15)
    N3 0.037(2) 0.062(2) 0.0303(13) -0.0243(14) -0.0014(14) -0.0140(13)
    N4 0.0440(13) 0.056(2) 0.0321(11) -0.0230(13) -0.0038(9) -0.0141(13)
    C1 0.0260(12) 0.043(3) 0.0333(16) -0.0110(13) -0.0001(12) -0.0139(17)
    C2 0.0289(14) 0.063(4) 0.054(2) -0.0108(15) -0.0045(12) -0.0249(19)
    C3 0.032(3) 0.087(5) 0.075(4) -0.015(3) -0.004(2) -0.035(3)
    C4 0.057(3) 0.081(5) 0.055(3) -0.017(3) 0.019(2) -0.028(3)
    C5 0.043(3) 0.054(3) 0.0253(16) -0.015(2) 0.0067(15) -0.0135(18)
    C6 0.031(2) 0.034(3) 0.0238(15) -0.0086(17) -0.0060(14) -0.0087(15)
    C7 0.0235(15) 0.044(3) 0.0308(18) -0.0091(14) -0.0001(12) -0.0141(16)
    C8 0.023(3) 0.032(2) 0.0346(18) -0.003(2) -0.0052(13) -0.0078(14)
    C9 0.038(3) 0.037(3) 0.045(2) 0.000(2) -0.0073(16) -0.007(2)
    C10 0.069(3) 0.044(3) 0.076(4) -0.025(2) 0.014(2) -0.014(2)
    C11 0.057(3) 0.066(5) 0.072(4) -0.026(4) 0.006(3) -0.044(3)
    C12 0.0401(19) 0.0617(19) 0.036(2) -0.0250(15) 0.0103(14) -0.0278(16)
    C13 0.025(3) 0.047(3) 0.0335(19) -0.006(2) -0.0060(13) -0.0138(19)
    C14 0.0310(17) 0.0408(19) 0.031(2) -0.0164(14) -0.0028(18) -0.0002(14)
    C15 0.042(2) 0.060(3) 0.0313(18) -0.0149(19) -0.0085(14) -0.0015(18)
    C16 0.0298(13) 0.073(3) 0.0413(16) -0.0172(17) -0.0036(11) -0.0129(18)
    C17 0.053(3) 0.069(3) 0.052(2) -0.012(2) -0.0166(17) -0.008(2)
    C18 0.046(2) 0.081(3) 0.036(2) -0.037(2) 0.0074(16) -0.027(2)
    C19 0.039(2) 0.054(2) 0.0310(17) -0.016(2) -0.0008(13) -0.0121(18)
    C20 0.042(3) 0.065(2) 0.0364(16) -0.0147(16) 0.0010(14) -0.0046(13)
    C21 0.063(2) 0.062(3) 0.047(2) -0.0124(18) 0.0070(15) 0.0001(17)
    C22 0.070(3) 0.063(3) 0.061(3) -0.028(2) 0.017(2) -0.018(2)
    C23 0.055(2) 0.062(3) 0.050(2) -0.025(2) 0.0036(18) -0.019(2)
    C24 0.0387(12) 0.049(2) 0.0324(15) -0.0130(17) -0.0011(12) -0.0088(14)
    C25 0.0417(17) 0.056(2) 0.0315(12) -0.0183(13) -0.0068(11) -0.0109(12)
    C26 0.0545(14) 0.0700(19) 0.0407(12) -0.0213(14) -0.0154(10) -0.0170(13)
    C27 0.080(3) 0.072(2) 0.0559(18) -0.030(2) -0.0285(18) -0.0083(16)
    C28 0.098(4) 0.081(3) 0.071(3) -0.024(3) -0.052(3) -0.006(2)
    N1X 0.025(3) 0.026(4) 0.027(4) -0.001(3) -0.010(3) 0.011(3)
    N2X 0.043(6) 0.059(8) 0.028(4) -0.015(5) -0.018(3) 0.016(4)
    N3X 0.023(4) 0.055(5) 0.030(4) -0.024(3) 0.003(3) -0.011(3)
    N4X 0.040(3) 0.061(6) 0.041(4) -0.022(4) -0.003(3) -0.016(4)
    C1X 0.048(6) 0.049(8) 0.040(5) -0.015(5) -0.016(4) -0.008(4)
    C2X 0.048(6) 0.049(8) 0.040(5) -0.015(5) -0.016(4) -0.008(4)
    C3X 0.028(8) 0.061(10) 0.040(7) -0.013(7) 0.022(6) -0.016(6)
    C4X 0.014(4) 0.054(8) 0.024(4) -0.017(4) 0.003(3) -0.010(4)
    C5X 0.025(6) 0.050(9) 0.075(11) -0.013(6) -0.019(6) -0.014(7)
    C6X 0.021(6) 0.038(9) 0.066(11) -0.015(5) 0.016(5) -0.018(8)
    C7X 0.057(8) 0.053(10) 0.031(5) -0.020(6) -0.022(4) -0.017(5)
    C8X 0.016(5) 0.024(5) 0.029(4) 0.008(4) -0.014(3) -0.010(4)
    C9X 0.026(5) 0.012(4) 0.036(4) 0.005(4) -0.015(3) 0.002(3)
    C10X 0.042(5) 0.034(6) 0.036(4) -0.021(4) -0.002(4) -0.011(4)
    C11X 0.077(15) 0.044(10) 0.044(6) -0.028(10) -0.003(7) -0.003(6)
    C12X 0.035(5) 0.076(8) 0.025(5) -0.017(4) 0.017(3) -0.026(5)
    C13X 0.018(6) 0.022(4) 0.033(5) 0.000(4) -0.008(3) -0.003(3)
    C14X 0.033(4) 0.032(5) 0.019(4) -0.022(4) 0.007(3) -0.006(4)
    C15X 0.023(4) 0.061(9) 0.031(5) -0.019(5) -0.005(3) 0.006(4)
    C16X 0.049(5) 0.071(7) 0.033(4) -0.033(5) -0.013(3) 0.000(4)
    C17X 0.049(5) 0.071(7) 0.033(4) -0.033(5) -0.013(3) 0.000(4)
    C18X 0.069(10) 0.071(10) 0.047(8) -0.022(7) -0.026(7) -0.019(7)
    C19X 0.033(6) 0.058(8) 0.045(8) -0.011(6) 0.009(5) -0.005(5)
    C20X 0.031(6) 0.096(11) 0.059(10) -0.023(6) 0.005(5) -0.019(8)
    C21X 0.071(10) 0.054(7) 0.050(8) -0.006(7) 0.023(7) 0.010(7)
    C22X 0.058(8) 0.061(10) 0.061(9) -0.019(7) 0.010(6) -0.016(8)
    C23X 0.045(4) 0.071(8) 0.077(7) -0.021(5) 0.004(5) -0.046(7)
    C24X 0.044(4) 0.031(5) 0.033(5) -0.004(5) -0.010(4) -0.009(4)
    C25X 0.039(5) 0.063(7) 0.053(5) -0.022(4) -0.001(4) -0.025(5)
    C26X 0.051(4) 0.068(6) 0.040(4) -0.015(4) -0.001(3) -0.019(4)
    C27X 0.066(5) 0.090(8) 0.063(5) 0.002(5) -0.023(4) -0.028(5)
    C28X 0.066(5) 0.090(8) 0.063(5) 0.002(5) -0.023(4) -0.028(5)
_geom_special_details
;
All e.s.d.'s (except the e.s.d. in the dihedral angle between two l.s. planes)
are estimated using the full covariance matrix. The cell e.s.d.'s are taken
into account individually in the estimation of e.s.d.'s in distances, angles
and torsion angles; correlations between e.s.d.'s in cell parameters are only
used when they are defined by crystal symmetry. An approximate (isotropic)
treatment of cell e.s.d.'s is used for estimating e.s.d.'s involving l.s.
planes.
;
loop_
    _geom_bond_atom_site_label_1
    _geom_bond_atom_site_label_2
    _geom_bond_site_symmetry_2
    _geom_bond_distance
    _geom_bond_publ_flag
    O1W H1W1 . 0.8199 ?
    O1W H2W1 . 0.8200 ?
    N1 C14 . 1.328(6) ?
    N1 C8 . 1.394(5) ?
    N1 C7 . 1.461(5) ?
    N2 C14 . 1.333(5) ?
    N2 C13 . 1.374(6) ?
    N2 C15 . 1.473(6) ?
    N3 C25 . 1.329(5) ?
    N3 C19 . 1.390(6) ?
    N3 C18 . 1.473(5) ?
    N4 C25 . 1.340(4) ?
    N4 C24 . 1.386(4) ?
    N4 C26 . 1.473(3) ?
    C1 C6 . 1.392(4) ?
    C1 C2 . 1.400(4) ?
    C1 C18 . 1.526(4) ?
    C2 C3 . 1.364(6) ?
    C2 H2A . 0.9300 ?
    C3 C4 . 1.349(7) ?
    C3 H3A . 0.9300 ?
    C4 C5 . 1.386(6) ?
    C4 H4A . 0.9300 ?
    C5 C6 . 1.395(4) ?
    C5 H5A . 0.9300 ?
    C6 C7 . 1.516(4) ?
    C7 H7A . 0.9700 ?
    C7 H7B . 0.9700 ?
    C8 C9 . 1.380(6) ?
    C8 C13 . 1.398(6) ?
    C9 C10 . 1.379(7) ?
    C9 H9A . 0.9300 ?
    C10 C11 . 1.393(7) ?
    C10 H10A . 0.9300 ?
    C11 C12 . 1.359(6) ?
    C11 H11A . 0.9300 ?
    C12 C13 . 1.413(5) ?
    C12 H12A . 0.9300 ?
    C14 H14A . 0.9300 ?
    C15 C16 . 1.526(6) ?
    C15 H15A . 0.9700 ?
    C15 H15B . 0.9700 ?
    C16 C17 . 1.521(6) ?
    C16 H16A . 0.9700 ?
    C16 H16B . 0.9700 ?
    C17 H17A . 0.9600 ?
    C17 H17B . 0.9600 ?
    C17 H17C . 0.9600 ?
    C18 H18A . 0.9700 ?
    C18 H18B . 0.9700 ?
    C19 C20 . 1.373(6) ?
    C19 C24 . 1.381(5) ?
    C20 C21 . 1.402(6) ?
    C20 H20A . 0.9300 ?
    C21 C22 . 1.400(6) ?
    C21 H21A . 0.9300 ?
    C22 C23 . 1.362(6) ?
    C22 H22A . 0.9300 ?
    C23 C24 . 1.402(6) ?
    C23 H23A . 0.9300 ?
    C25 H25A . 0.9300 ?
    C26 C27 . 1.470(5) ?
    C26 H26A . 0.9700 ?
    C26 H26B . 0.9700 ?
    C27 C28 . 1.538(4) ?
    C27 H27A . 0.9700 ?
    C27 H27B . 0.9700 ?
    C28 H28A . 0.9600 ?
    C28 H28B . 0.9600 ?
    C28 H28C . 0.9600 ?
    N1X C14X . 1.343(13) ?
    N1X C8X . 1.393(13) ?
    N1X C7X . 1.484(13) ?
    N2X C14X . 1.337(13) ?
    N2X C13X . 1.377(13) ?
    N2X C15X . 1.477(13) ?
    N3X C25X . 1.337(13) ?
    N3X C19X . 1.385(13) ?
    N3X C18X . 1.478(14) ?
    N4X C25X . 1.334(11) ?
    N4X C24X . 1.359(11) ?
    N4X C26X . 1.510(10) ?
    C1X C2X . 1.362(13) ?
    C1X C6X . 1.382(13) ?
    C1X C18X . 1.520(14) ?
    C2X C3X . 1.382(13) ?
    C2X H2XA . 0.9300 ?
    C3X C4X . 1.368(13) ?
    C3X H3XA . 0.9300 ?
    C4X C5X . 1.426(11) ?
    C4X H4XA . 0.9300 ?
    C5X C6X . 1.382(13) ?
    C5X H5XA . 0.9300 ?
    C6X C7X . 1.539(13) ?
    C7X H7XA . 0.9700 ?
    C7X H7XB . 0.9700 ?
    C8X C9X . 1.377(13) ?
    C8X C13X . 1.399(13) ?
    C9X C10X . 1.408(12) ?
    C9X H9XA . 0.9300 ?
    C10X C11X . 1.372(14) ?
    C10X H10B . 0.9300 ?
    C11X C12X . 1.362(15) ?
    C11X H11B . 0.9300 ?
    C12X C13X . 1.418(14) ?
    C12X H12B . 0.9300 ?
    C14X H14B . 0.9300 ?
    C15X C16X . 1.497(15) ?
    C15X H15C . 0.9700 ?
    C15X H15D . 0.9700 ?
    C16X C17X . 1.543(14) ?
    C16X H16C . 0.9700 ?
    C16X H16D . 0.9700 ?
    C17X H17D . 0.9600 ?
    C17X H17E . 0.9600 ?
    C17X H17F . 0.9600 ?
    C18X H18C . 0.9700 ?
    C18X H18D . 0.9700 ?
    C19X C20X . 1.364(14) ?
    C19X C24X . 1.403(13) ?
    C20X C21X . 1.420(15) ?
    C20X H20B . 0.9300 ?
    C21X C22X . 1.390(15) ?
    C21X H21B . 0.9300 ?
    C22X C23X . 1.365(14) ?
    C22X H22B . 0.9300 ?
    C23X C24X . 1.384(11) ?
    C23X H23B . 0.9300 ?
    C25X H25B . 0.9300 ?
    C26X C27X . 1.413(12) ?
    C26X H26C . 0.9700 ?
    C26X H26D . 0.9700 ?
    C27X C28X . 1.509(13) ?
    C27X H27C . 0.9700 ?
    C27X H27D . 0.9700 ?
    C28X H28D . 0.9600 ?
    C28X H28E . 0.9600 ?
    C28X H28F . 0.9600 ?
loop_
    _geom_angle_atom_site_label_1
    _geom_angle_atom_site_label_2
    _geom_angle_atom_site_label_3
    _geom_angle_site_symmetry_1
    _geom_angle_site_symmetry_3
    _geom_angle
    _geom_angle_publ_flag
    H1W1 O1W H2W1 . . 111.9 ?
    C14 N1 C8 . . 108.7(4) ?
    C14 N1 C7 . . 127.8(5) ?
    C8 N1 C7 . . 123.3(5) ?
    C14 N2 C13 . . 109.3(4) ?
    C14 N2 C15 . . 124.9(6) ?
    C13 N2 C15 . . 125.6(5) ?
    C25 N3 C19 . . 109.4(4) ?
    C25 N3 C18 . . 126.4(5) ?
    C19 N3 C18 . . 124.0(5) ?
    C25 N4 C24 . . 108.9(3) ?
    C25 N4 C26 . . 127.4(3) ?
    C24 N4 C26 . . 123.7(3) ?
    C6 C1 C2 . . 120.3(4) ?
    C6 C1 C18 . . 122.8(4) ?
    C2 C1 C18 . . 116.9(4) ?
    C3 C2 C1 . . 120.0(5) ?
    C3 C2 H2A . . 120.0 ?
    C1 C2 H2A . . 120.0 ?
    C4 C3 C2 . . 119.9(5) ?
    C4 C3 H3A . . 120.1 ?
    C2 C3 H3A . . 120.1 ?
    C3 C4 C5 . . 122.0(6) ?
    C3 C4 H4A . . 119.0 ?
    C5 C4 H4A . . 119.0 ?
    C4 C5 C6 . . 119.4(4) ?
    C4 C5 H5A . . 120.3 ?
    C6 C5 H5A . . 120.3 ?
    C1 C6 C5 . . 118.4(4) ?
    C1 C6 C7 . . 120.6(4) ?
    C5 C6 C7 . . 121.0(4) ?
    N1 C7 C6 . . 113.7(4) ?
    N1 C7 H7A . . 108.8 ?
    C6 C7 H7A . . 108.8 ?
    N1 C7 H7B . . 108.8 ?
    C6 C7 H7B . . 108.8 ?
    H7A C7 H7B . . 107.7 ?
    C9 C8 N1 . . 131.6(5) ?
    C9 C8 C13 . . 122.4(5) ?
    N1 C8 C13 . . 106.0(4) ?
    C10 C9 C8 . . 116.7(6) ?
    C10 C9 H9A . . 121.7 ?
    C8 C9 H9A . . 121.7 ?
    C9 C10 C11 . . 122.0(6) ?
    C9 C10 H10A . . 119.0 ?
    C11 C10 H10A . . 119.0 ?
    C12 C11 C10 . . 121.0(5) ?
    C12 C11 H11A . . 119.5 ?
    C10 C11 H11A . . 119.5 ?
    C11 C12 C13 . . 118.2(5) ?
    C11 C12 H12A . . 120.9 ?
    C13 C12 H12A . . 120.9 ?
    N2 C13 C8 . . 106.4(4) ?
    N2 C13 C12 . . 134.2(5) ?
    C8 C13 C12 . . 119.2(5) ?
    N1 C14 N2 . . 109.4(5) ?
    N1 C14 H14A . . 125.3 ?
    N2 C14 H14A . . 125.3 ?
    N2 C15 C16 . . 110.8(6) ?
    N2 C15 H15A . . 109.5 ?
    C16 C15 H15A . . 109.5 ?
    N2 C15 H15B . . 109.5 ?
    C16 C15 H15B . . 109.5 ?
    H15A C15 H15B . . 108.1 ?
    C17 C16 C15 . . 109.3(5) ?
    C17 C16 H16A . . 109.8 ?
    C15 C16 H16A . . 109.8 ?
    C17 C16 H16B . . 109.8 ?
    C15 C16 H16B . . 109.8 ?
    H16A C16 H16B . . 108.3 ?
    N3 C18 C1 . . 111.4(5) ?
    N3 C18 H18A . . 109.4 ?
    C1 C18 H18A . . 109.4 ?
    N3 C18 H18B . . 109.4 ?
    C1 C18 H18B . . 109.4 ?
    H18A C18 H18B . . 108.0 ?
    C20 C19 C24 . . 122.3(4) ?
    C20 C19 N3 . . 131.5(4) ?
    C24 C19 N3 . . 106.2(5) ?
    C19 C20 C21 . . 116.1(4) ?
    C19 C20 H20A . . 122.0 ?
    C21 C20 H20A . . 122.0 ?
    C22 C21 C20 . . 121.3(4) ?
    C22 C21 H21A . . 119.3 ?
    C20 C21 H21A . . 119.3 ?
    C23 C22 C21 . . 122.1(4) ?
    C23 C22 H22A . . 118.9 ?
    C21 C22 H22A . . 118.9 ?
    C22 C23 C24 . . 116.3(4) ?
    C22 C23 H23A . . 121.8 ?
    C24 C23 H23A . . 121.8 ?
    C19 C24 N4 . . 106.8(4) ?
    C19 C24 C23 . . 121.8(4) ?
    N4 C24 C23 . . 131.4(3) ?
    N3 C25 N4 . . 108.7(4) ?
    N3 C25 H25A . . 125.7 ?
    N4 C25 H25A . . 125.7 ?
    C27 C26 N4 . . 114.6(3) ?
    C27 C26 H26A . . 108.6 ?
    N4 C26 H26A . . 108.6 ?
    C27 C26 H26B . . 108.6 ?
    N4 C26 H26B . . 108.6 ?
    H26A C26 H26B . . 107.6 ?
    C26 C27 C28 . . 109.0(3) ?
    C26 C27 H27A . . 109.9 ?
    C28 C27 H27A . . 109.9 ?
    C26 C27 H27B . . 109.9 ?
    C28 C27 H27B . . 109.9 ?
    H27A C27 H27B . . 108.3 ?
    C14X N1X C8X . . 109.0(11) ?
    C14X N1X C7X . . 122.3(15) ?
    C8X N1X C7X . . 128.7(15) ?
    C14X N2X C13X . . 106.3(12) ?
    C14X N2X C15X . . 128.1(16) ?
    C13X N2X C15X . . 125.4(16) ?
    C25X N3X C19X . . 107.1(11) ?
    C25X N3X C18X . . 116.9(14) ?
    C19X N3X C18X . . 134.5(15) ?
    C25X N4X C24X . . 110.4(8) ?
    C25X N4X C26X . . 122.1(10) ?
    C24X N4X C26X . . 127.5(8) ?
    C2X C1X C6X . . 116.5(12) ?
    C2X C1X C18X . . 128.5(14) ?
    C6X C1X C18X . . 114.6(13) ?
    C1X C2X C3X . . 122.5(14) ?
    C1X C2X H2XA . . 118.8 ?
    C3X C2X H2XA . . 118.8 ?
    C4X C3X C2X . . 122.0(13) ?
    C4X C3X H3XA . . 119.0 ?
    C2X C3X H3XA . . 119.0 ?
    C3X C4X C5X . . 115.8(11) ?
    C3X C4X H4XA . . 122.1 ?
    C5X C4X H4XA . . 122.1 ?
    C6X C5X C4X . . 120.7(11) ?
    C6X C5X H5XA . . 119.7 ?
    C4X C5X H5XA . . 119.7 ?
    C1X C6X C5X . . 121.9(11) ?
    C1X C6X C7X . . 119.8(12) ?
    C5X C6X C7X . . 118.2(12) ?
    N1X C7X C6X . . 109.7(14) ?
    N1X C7X H7XA . . 109.7 ?
    C6X C7X H7XA . . 109.7 ?
    N1X C7X H7XB . . 109.7 ?
    C6X C7X H7XB . . 109.7 ?
    H7XA C7X H7XB . . 108.2 ?
    C9X C8X N1X . . 132.2(13) ?
    C9X C8X C13X . . 123.7(12) ?
    N1X C8X C13X . . 104.0(11) ?
    C8X C9X C10X . . 114.3(13) ?
    C8X C9X H9XA . . 122.8 ?
    C10X C9X H9XA . . 122.8 ?
    C11X C10X C9X . . 121.0(15) ?
    C11X C10X H10B . . 119.5 ?
    C9X C10X H10B . . 119.5 ?
    C12X C11X C10X . . 123.7(17) ?
    C12X C11X H11B . . 118.2 ?
    C10X C11X H11B . . 118.2 ?
    C11X C12X C13X . . 114.0(15) ?
    C11X C12X H12B . . 123.0 ?
    C13X C12X H12B . . 123.0 ?
    N2X C13X C8X . . 109.8(11) ?
    N2X C13X C12X . . 127.4(15) ?
    C8X C13X C12X . . 118.9(13) ?
    N2X C14X N1X . . 110.5(12) ?
    N2X C14X H14B . . 124.7 ?
    N1X C14X H14B . . 124.7 ?
    N2X C15X C16X . . 118.6(16) ?
    N2X C15X H15C . . 107.7 ?
    C16X C15X H15C . . 107.7 ?
    N2X C15X H15D . . 107.7 ?
    C16X C15X H15D . . 107.7 ?
    H15C C15X H15D . . 107.1 ?
    C15X C16X C17X . . 115.2(16) ?
    C15X C16X H16C . . 108.5 ?
    C17X C16X H16C . . 108.5 ?
    C15X C16X H16D . . 108.5 ?
    C17X C16X H16D . . 108.5 ?
    H16C C16X H16D . . 107.5 ?
    C16X C17X H17D . . 109.5 ?
    C16X C17X H17E . . 109.5 ?
    H17D C17X H17E . . 109.5 ?
    C16X C17X H17F . . 109.5 ?
    H17D C17X H17F . . 109.5 ?
    H17E C17X H17F . . 109.5 ?
    N3X C18X C1X . . 112.2(16) ?
    N3X C18X H18C . . 109.2 ?
    C1X C18X H18C . . 109.2 ?
    N3X C18X H18D . . 109.2 ?
    C1X C18X H18D . . 109.2 ?
    H18C C18X H18D . . 107.9 ?
    C20X C19X N3X . . 132.9(13) ?
    C20X C19X C24X . . 118.9(12) ?
    N3X C19X C24X . . 107.8(11) ?
    C19X C20X C21X . . 120.0(13) ?
    C19X C20X H20B . . 120.0 ?
    C21X C20X H20B . . 120.0 ?
    C22X C21X C20X . . 119.1(12) ?
    C22X C21X H21B . . 120.4 ?
    C20X C21X H21B . . 120.4 ?
    C23X C22X C21X . . 121.5(12) ?
    C23X C22X H22B . . 119.2 ?
    C21X C22X H22B . . 119.2 ?
    C22X C23X C24X . . 118.4(11) ?
    C22X C23X H23B . . 120.8 ?
    C24X C23X H23B . . 120.8 ?
    N4X C24X C23X . . 132.6(10) ?
    N4X C24X C19X . . 105.0(9) ?
    C23X C24X C19X . . 122.0(11) ?
    N4X C25X N3X . . 109.3(11) ?
    N4X C25X H25B . . 125.3 ?
    N3X C25X H25B . . 125.3 ?
    C27X C26X N4X . . 113.5(8) ?
    C27X C26X H26C . . 108.9 ?
    N4X C26X H26C . . 108.9 ?
    C27X C26X H26D . . 108.9 ?
    N4X C26X H26D . . 108.9 ?
    H26C C26X H26D . . 107.7 ?
    C26X C27X C28X . . 117.7(11) ?
    C26X C27X H27C . . 107.9 ?
    C28X C27X H27C . . 107.9 ?
    C26X C27X H27D . . 107.9 ?
    C28X C27X H27D . . 107.9 ?
    H27C C27X H27D . . 107.2 ?
    C27X C28X H28D . . 109.5 ?
    C27X C28X H28E . . 109.5 ?
    H28D C28X H28E . . 109.5 ?
    C27X C28X H28F . . 109.5 ?
    H28D C28X H28F . . 109.5 ?
    H28E C28X H28F . . 109.5 ?
loop_
    _geom_torsion_atom_site_label_1
    _geom_torsion_atom_site_label_2
    _geom_torsion_atom_site_label_3
    _geom_torsion_atom_site_label_4
    _geom_torsion_site_symmetry_1
    _geom_torsion_site_symmetry_2
    _geom_torsion_site_symmetry_3
    _geom_torsion_site_symmetry_4
    _geom_torsion
    _geom_torsion_publ_flag
    C6 C1 C2 C3 . . . . 2.7(12) ?
    C18 C1 C2 C3 . . . . -176.8(11) ?
    C1 C2 C3 C4 . . . . -1.6(16) ?
    C2 C3 C4 C5 . . . . -0.3(18) ?
    C3 C4 C5 C6 . . . . 1.1(15) ?
    C2 C1 C6 C5 . . . . -1.9(12) ?
    C18 C1 C6 C5 . . . . 177.5(9) ?
    C2 C1 C6 C7 . . . . 176.4(7) ?
    C18 C1 C6 C7 . . . . -4.1(14) ?
    C4 C5 C6 C1 . . . . 0.0(13) ?
    C4 C5 C6 C7 . . . . -178.3(8) ?
    C14 N1 C7 C6 . . . . 86.5(11) ?
    C8 N1 C7 C6 . . . . -88.0(10) ?
    C1 C6 C7 N1 . . . . 169.1(8) ?
    C5 C6 C7 N1 . . . . -12.7(11) ?
    C14 N1 C8 C9 . . . . -176.2(10) ?
    C7 N1 C8 C9 . . . . -0.7(15) ?
    C14 N1 C8 C13 . . . . 2.6(10) ?
    C7 N1 C8 C13 . . . . 178.0(8) ?
    N1 C8 C9 C10 . . . . 176.1(10) ?
    C13 C8 C9 C10 . . . . -2.5(14) ?
    C8 C9 C10 C11 . . . . 4.7(16) ?
    C9 C10 C11 C12 . . . . -7.6(19) ?
    C10 C11 C12 C13 . . . . 7.7(16) ?
    C14 N2 C13 C8 . . . . -1.9(10) ?
    C15 N2 C13 C8 . . . . -177.0(7) ?
    C14 N2 C13 C12 . . . . 172.6(10) ?
    C15 N2 C13 C12 . . . . -2.5(16) ?
    C9 C8 C13 N2 . . . . 178.5(9) ?
    N1 C8 C13 N2 . . . . -0.4(10) ?
    C9 C8 C13 C12 . . . . 3.0(14) ?
    N1 C8 C13 C12 . . . . -175.9(8) ?
    C11 C12 C13 N2 . . . . -179.4(11) ?
    C11 C12 C13 C8 . . . . -5.5(13) ?
    C8 N1 C14 N2 . . . . -3.8(10) ?
    C7 N1 C14 N2 . . . . -179.0(7) ?
    C13 N2 C14 N1 . . . . 3.6(10) ?
    C15 N2 C14 N1 . . . . 178.7(7) ?
    C14 N2 C15 C16 . . . . 115.6(9) ?
    C13 N2 C15 C16 . . . . -70.0(11) ?
    N2 C15 C16 C17 . . . . 174.0(8) ?
    C25 N3 C18 C1 . . . . 109.2(8) ?
    C19 N3 C18 C1 . . . . -76.3(10) ?
    C6 C1 C18 N3 . . . . 144.6(9) ?
    C2 C1 C18 N3 . . . . -36.0(10) ?
    C25 N3 C19 C20 . . . . 177.8(9) ?
    C18 N3 C19 C20 . . . . 2.4(15) ?
    C25 N3 C19 C24 . . . . -2.4(9) ?
    C18 N3 C19 C24 . . . . -177.7(5) ?
    C24 C19 C20 C21 . . . . -1.8(12) ?
    N3 C19 C20 C21 . . . . 178.0(9) ?
    C19 C20 C21 C22 . . . . 2.5(9) ?
    C20 C21 C22 C23 . . . . -2.5(8) ?
    C21 C22 C23 C24 . . . . 1.5(7) ?
    C20 C19 C24 N4 . . . . -178.1(7) ?
    N3 C19 C24 N4 . . . . 2.1(8) ?
    C20 C19 C24 C23 . . . . 1.0(12) ?
    N3 C19 C24 C23 . . . . -178.8(5) ?
    C25 N4 C24 C19 . . . . -1.1(6) ?
    C26 N4 C24 C19 . . . . -179.9(5) ?
    C25 N4 C24 C23 . . . . 180.0(4) ?
    C26 N4 C24 C23 . . . . 1.2(6) ?
    C22 C23 C24 C19 . . . . -0.8(8) ?
    C22 C23 C24 N4 . . . . 178.0(4) ?
    C19 N3 C25 N4 . . . . 1.8(7) ?
    C18 N3 C25 N4 . . . . 177.0(5) ?
    C24 N4 C25 N3 . . . . -0.4(5) ?
    C26 N4 C25 N3 . . . . 178.3(4) ?
    C25 N4 C26 C27 . . . . 3.0(5) ?
    C24 N4 C26 C27 . . . . -178.4(4) ?
    N4 C26 C27 C28 . . . . -179.5(3) ?
    C6X C1X C2X C3X . . . . -8(4) ?
    C18X C1X C2X C3X . . . . 179(4) ?
    C1X C2X C3X C4X . . . . 8(4) ?
    C2X C3X C4X C5X . . . . -5(4) ?
    C3X C4X C5X C6X . . . . 3(3) ?
    C2X C1X C6X C5X . . . . 6(4) ?
    C18X C1X C6X C5X . . . . -180(3) ?
    C2X C1X C6X C7X . . . . -178(2) ?
    C18X C1X C6X C7X . . . . -4(4) ?
    C4X C5X C6X C1X . . . . -4(4) ?
    C4X C5X C6X C7X . . . . -180(2) ?
    C14X N1X C7X C6X . . . . 100(3) ?
    C8X N1X C7X C6X . . . . -80(3) ?
    C1X C6X C7X N1X . . . . 159(3) ?
    C5X C6X C7X N1X . . . . -25(3) ?
    C14X N1X C8X C9X . . . . 173(3) ?
    C7X N1X C8X C9X . . . . -7(5) ?
    C14X N1X C8X C13X . . . . -3(3) ?
    C7X N1X C8X C13X . . . . 177(3) ?
    N1X C8X C9X C10X . . . . -165(3) ?
    C13X C8X C9X C10X . . . . 10(4) ?
    C8X C9X C10X C11X . . . . -9(4) ?
    C9X C10X C11X C12X . . . . 16(6) ?
    C10X C11X C12X C13X . . . . -22(5) ?
    C14X N2X C13X C8X . . . . 4(3) ?
    C15X N2X C13X C8X . . . . -173(2) ?
    C14X N2X C13X C12X . . . . -154(3) ?
    C15X N2X C13X C12X . . . . 30(5) ?
    C9X C8X C13X N2X . . . . -177(3) ?
    N1X C8X C13X N2X . . . . 0(3) ?
    C9X C8X C13X C12X . . . . -17(4) ?
    N1X C8X C13X C12X . . . . 159(2) ?
    C11X C12X C13X N2X . . . . 177(3) ?
    C11X C12X C13X C8X . . . . 22(4) ?
    C13X N2X C14X N1X . . . . -6(3) ?
    C15X N2X C14X N1X . . . . 170(2) ?
    C8X N1X C14X N2X . . . . 6(3) ?
    C7X N1X C14X N2X . . . . -175(2) ?
    C14X N2X C15X C16X . . . . 89(3) ?
    C13X N2X C15X C16X . . . . -96(4) ?
    N2X C15X C16X C17X . . . . 159(2) ?
    C25X N3X C18X C1X . . . . 106(2) ?
    C19X N3X C18X C1X . . . . -58(4) ?
    C2X C1X C18X N3X . . . . -47(4) ?
    C6X C1X C18X N3X . . . . 140(3) ?
    C25X N3X C19X C20X . . . . 178(3) ?
    C18X N3X C19X C20X . . . . -17(5) ?
    C25X N3X C19X C24X . . . . 6(3) ?
    C18X N3X C19X C24X . . . . 171(2) ?
    N3X C19X C20X C21X . . . . -169(3) ?
    C24X C19X C20X C21X . . . . 2(3) ?
    C19X C20X C21X C22X . . . . -2(3) ?
    C20X C21X C22X C23X . . . . 1(2) ?
    C21X C22X C23X C24X . . . . -1.6(19) ?
    C25X N4X C24X C23X . . . . -174.1(13) ?
    C26X N4X C24X C23X . . . . 5(2) ?
    C25X N4X C24X C19X . . . . -1.1(18) ?
    C26X N4X C24X C19X . . . . 177.5(15) ?
    C22X C23X C24X N4X . . . . 174.1(13) ?
    C22X C23X C24X C19X . . . . 2(2) ?
    C20X C19X C24X N4X . . . . -176(2) ?
    N3X C19X C24X N4X . . . . -3(2) ?
    C20X C19X C24X C23X . . . . -2(3) ?
    N3X C19X C24X C23X . . . . 171.1(16) ?
    C24X N4X C25X N3X . . . . 4.9(15) ?
    C26X N4X C25X N3X . . . . -173.8(11) ?
    C19X N3X C25X N4X . . . . -7(2) ?
    C18X N3X C25X N4X . . . . -174.8(14) ?
    C25X N4X C26X C27X . . . . -108.4(13) ?
    C24X N4X C26X C27X . . . . 73.1(14) ?
    N4X C26X C27X C28X . . . . -172.1(13) ?
loop_
    _geom_hbond_atom_site_label_D
    _geom_hbond_atom_site_label_H
    _geom_hbond_atom_site_label_A
    _geom_hbond_site_symmetry_A
    _geom_hbond_distance_DH
    _geom_hbond_distance_HA
    _geom_hbond_distance_DA
    _geom_hbond_angle_DHA
    _geom_hbond_publ_flag
    C5 H5A Br1 1_556 0.93 2.87 3.665(4) 144 yes
    C7 H7A Br1 2_656 0.97 2.75 3.596(9) 146 yes
    C14 H14A Br1 2_656 0.93 2.87 3.618(7) 138 yes
    C20 H20A Br1 2_656 0.93 2.87 3.699(6) 148 yes
    C5 H5A Cg6 1_555 0.93 2.82 3.405(14) 122 yes
    C28 H28A Cg8 2_566 0.96 2.99 3.607(15) 123 yes
