# Supplementary material for: 3,3′-[1,2-Phenyl­enebis(methyl­ene)]bis­(1-propyl­benzimidazolium) dibromide hemihydrate
Source: Acta Crystallogr Sect E Struct Rep Online. 2012 Jan 21;68(Pt 2):o466–7. doi: 10.1107/S1600536812001596 (PMC3275219; doi:10.1107/S1600536812001596)
Supplement: Supplementary file 2 [file e-68-0o466-Isup2.hkl]

# 
# h,k,l, Fc-squared, Fo-squared, sigma(Fo-squared) and status flag 
# 
data_I
_shelx_title ' lad22m in P-1 (R.T.)' 
_shelx_refln_list_code          4 
_shelx_F_calc_maximum      174.45 
_exptl_crystal_F_000       606.00 
_reflns_d_resolution_high  0.6331 
 
loop_ 
 _symmetry_equiv_pos_as_xyz 
 'x, y, z' 
 '-x, -y, -z' 
 
_cell_length_a     9.0465 
_cell_length_b    11.4348 
_cell_length_c    14.4143 
_cell_angle_alpha  74.013 
_cell_angle_beta   82.935 
_cell_angle_gamma  70.817 
 
_shelx_F_squared_multiplier     1.000 
 
loop_ 
 _refln_index_h 
 _refln_index_k 
 _refln_index_l 
 _refln_F_squared_calc 
 _refln_F_squared_meas 
 _refln_F_squared_sigma 
 _refln_observed_status 
   1   0   0     2731.65     3196.11    102.94 o 
   2   0   0    15915.50    14807.45    234.04 o 
   3   0   0     8812.01     9101.62    110.29 o 
   4   0   0      545.70      575.22      8.94 o 
   5   0   0      464.89      431.18      8.28 o 
   6   0   0      248.18      267.64      4.07 o 
   7   0   0      863.23      883.59      9.31 o 
   8   0   0       15.49       12.76      1.97 o 
   9   0   0       47.07       49.54      2.53 o 
  10   0   0        3.62        1.05      2.66 o 
  11   0   0        1.81        2.88      2.79 o 
  12   0   0       19.80       22.06      3.96 o 
  13   0   0        1.70        2.29      4.08 o 
 -13   1   0        0.18       -0.83      5.32 o 
 -12   1   0        0.36        2.81      4.89 o 
 -11   1   0       17.49       10.63      3.01 o 
 -10   1   0       35.85       42.73      2.81 o 
  -9   1   0      143.15      158.01      4.03 o 
  -8   1   0        0.21        0.27      2.00 o 
  -7   1   0        2.94        3.37      1.59 o 
  -6   1   0       68.75       68.86      2.46 o 
  -5   1   0     2620.19     2595.80     26.16 o 
  -4   1   0      508.25      534.82      6.40 o 
  -3   1   0     8023.16     7874.75    113.00 o 
  -2   1   0       30.70       31.73      1.07 o 
  -1   1   0      133.84      102.66      3.66 o 
   1   1   0     2188.48     1928.55     64.52 o 
   2   1   0      349.61      314.02      5.22 o 
   3   1   0      988.07     1045.59     15.01 o 
   4   1   0     4403.41     4261.99     55.15 o 
   5   1   0      913.42     1028.89     11.21 o 
   6   1   0      476.60      448.75      5.05 o 
   7   1   0       96.95       91.05      1.92 o 
   8   1   0       23.55       33.33      1.69 o 
   9   1   0        6.73       13.65      1.99 o 
  10   1   0       96.33      101.85      3.23 o 
  11   1   0        6.53       10.39      3.12 o 
  12   1   0       83.57       72.49      6.20 o 
  13   1   0        1.38       -1.13      4.03 o 
 -12   2   0       59.81       70.93      4.52 o 
 -11   2   0        0.24        2.19      3.69 o 
 -10   2   0        4.64        2.68      2.73 o 
  -9   2   0       15.24       14.41      2.45 o 
  -8   2   0      185.73      195.16      4.10 o 
  -7   2   0       69.75       73.57      2.51 o 
  -6   2   0      259.32      275.40      6.74 o 
  -5   2   0      165.10      158.41      2.51 o 
  -4   2   0      333.99      317.67      4.29 o 
  -3   2   0      918.32      893.30     22.06 o 
  -2   2   0       41.46       44.30      1.19 o 
   0   2   0     4889.82     4668.59    155.93 o 
   1   2   0     5842.94     6881.06    153.19 o 
   2   2   0     2024.29     2521.35     56.18 o 
   3   2   0      639.82      427.53     13.95 o 
   4   2   0     1738.25     1838.28     23.73 o 
   5   2   0     1619.99     1599.55     21.09 o 
   6   2   0     2090.24     2126.73     24.23 o 
   7   2   0      177.54      152.40      2.96 o 
   8   2   0     1159.37     1153.28     12.73 o 
   9   2   0       15.39       13.64      1.76 o 
  10   2   0       17.03       13.01      4.10 o 
  11   2   0        0.86       -2.68      2.68 o 
  12   2   0        1.61       -2.82      3.34 o 
  13   2   0       10.37       17.35      4.15 o 
 -12   3   0        3.06        3.51      4.60 o 
 -11   3   0       32.07       32.43      3.49 o 
 -10   3   0       16.35       11.97      3.11 o 
  -9   3   0       18.09       26.39      3.19 o 
  -8   3   0       36.40       39.21      2.45 o 
  -7   3   0       14.88       14.93      1.76 o 
  -6   3   0      245.47      234.90      3.78 o 
  -5   3   0        6.62        3.18      1.52 o 
  -4   3   0     2324.90     2428.59     31.24 o 
  -3   3   0     1188.93     1221.54     17.27 o 
  -2   3   0     1762.14     1749.72     40.31 o 
  -1   3   0      388.17      348.33      7.02 o 
   0   3   0        1.60       -0.33      1.09 o 
   1   3   0    30432.33    31829.28   1061.48 o 
   2   3   0     4340.99     4034.83    120.45 o 
   3   3   0     8015.90     7920.53    176.20 o 
   4   3   0      464.34      450.40      7.64 o 
   5   3   0     4149.79     4201.74     54.68 o 
   6   3   0      312.79      335.95      5.16 o 
   7   3   0       62.51       66.25      3.62 o 
   8   3   0       42.94       35.71      1.88 o 
   9   3   0      176.93      175.99      3.98 o 
  10   3   0       64.66       82.73      2.92 o 
  11   3   0        5.93        0.53      3.06 o 
  12   3   0      149.86      146.10      4.51 o 
  13   3   0        0.28       -3.14      4.15 o 
  14   3   0        1.14       12.86     11.26 o 
 -12   4   0       11.24       10.48      5.05 o 
 -11   4   0        3.70        3.70      3.79 o 
 -10   4   0       26.75       27.19      3.56 o 
  -9   4   0       34.53       35.05      2.97 o 
  -8   4   0       24.62       20.39      2.50 o 
  -7   4   0      174.70      185.49      3.70 o 
  -6   4   0      432.98      427.21      6.41 o 
  -5   4   0        1.68        2.99      1.47 o 
  -4   4   0       26.01       35.99      1.70 o 
  -3   4   0       29.45       26.77      1.61 o 
  -2   4   0     1849.51     1900.06     43.85 o 
  -1   4   0       23.03       25.20      1.14 o 
   0   4   0     2085.81     2042.57     29.77 o 
   1   4   0       24.69       16.04      2.13 o 
   3   4   0      653.08      703.23     15.48 o 
   4   4   0       42.40       34.66      3.44 o 
   5   4   0      910.23      937.56     13.77 o 
   6   4   0       45.74       40.83      1.78 o 
   7   4   0     2500.15     2502.07     30.65 o 
   8   4   0       52.11       56.68      2.13 o 
   9   4   0      548.41      544.88      8.99 o 
  10   4   0       67.58       58.27      2.74 o 
  11   4   0        6.92        6.51      3.55 o 
  12   4   0       10.88       11.24      3.70 o 
  13   4   0       74.83       67.90      5.40 o 
 -11   5   0       39.12       41.40      3.87 o 
 -10   5   0        6.87        6.95      6.93 o 
  -9   5   0       45.56       45.63      4.03 o 
  -8   5   0        3.52        4.70      3.07 o 
  -7   5   0       25.26       26.43      2.81 o 
  -6   5   0      117.97      116.96      4.93 o 
  -5   5   0      358.25      356.57      7.12 o 
  -4   5   0       82.13       88.78      3.44 o 
  -3   5   0     2232.81     2347.45     43.36 o 
  -2   5   0      968.91      956.07     18.46 o 
  -1   5   0     1398.41     1581.77     26.19 o 
   0   5   0      146.96      176.63      3.24 o 
   1   5   0      137.69       61.86      3.52 o 
   2   5   0      316.70      327.80      8.51 o 
   3   5   0       14.72       18.62      3.34 o 
   4   5   0     2138.06      955.60     33.04 o 
   5   5   0      184.90      215.08      5.11 o 
   6   5   0      224.07      243.09      6.09 o 
   7   5   0       53.42       52.83      2.21 o 
   8   5   0       73.62       74.28      2.61 o 
   9   5   0      132.61      146.40      3.96 o 
  10   5   0      114.33      121.17      3.65 o 
  11   5   0       33.64       35.67      3.45 o 
  12   5   0        2.50       -1.13      5.60 o 
  13   5   0        4.54        8.37      7.01 o 
 -11   6   0        9.89       13.86     10.88 o 
 -10   6   0        0.17       -1.50      5.38 o 
  -9   6   0        8.93       10.39      9.55 o 
  -8   6   0       29.42       30.02      4.11 o 
  -7   6   0        2.48       -3.38      3.38 o 
  -6   6   0       26.54       36.22      3.45 o 
  -5   6   0      137.77      125.64      4.74 o 
  -4   6   0       14.15       10.55      3.68 o 
  -3   6   0        4.74        5.70      3.04 o 
  -1   6   0     2229.85     2227.06     32.57 o 
   0   6   0        1.03        2.93      0.93 o 
   1   6   0     3449.20     3602.09     85.05 o 
   2   6   0       24.10       15.16      3.96 o 
   3   6   0       51.20       43.57      2.79 o 
   4   6   0       31.10       28.20      1.50 o 
   5   6   0      120.94      109.70      4.35 o 
   7   6   0        0.22       -1.67      2.42 o 
   8   6   0      676.84      719.58     11.64 o 
   9   6   0      175.59      191.07      5.06 o 
  10   6   0        4.41        7.21      2.98 o 
  11   6   0        1.70        1.84      3.26 o 
  12   6   0       13.09       11.53      3.60 o 
  13   6   0      137.62      145.86      9.71 o 
 -10   7   0        0.46       -5.62      5.62 o 
  -9   7   0        0.88       10.26      5.33 o 
  -8   7   0        3.66        2.40      4.17 o 
  -7   7   0        0.52       -1.42      3.81 o 
  -6   7   0       37.63       41.08      3.69 o 
  -5   7   0        0.11       -4.21      4.21 o 
  -4   7   0      462.65      488.62     12.95 o 
  -3   7   0      165.88      170.43      7.34 o 
  -2   7   0      512.81      542.22     20.07 o 
  -1   7   0      779.11      818.01     14.00 o 
   0   7   0      292.80      278.48      4.68 o 
   1   7   0       35.17       28.91      2.20 o 
   2   7   0      956.45     1088.99     26.40 o 
   3   7   0     3067.52     3107.89     73.66 o 
   4   7   0       77.30       64.62      5.08 o 
   5   7   0      941.14      972.04     16.00 o 
   6   7   0      230.42      232.80      5.14 o 
   7   7   0       14.22       19.03      2.56 o 
   8   7   0      129.22      126.08      4.15 o 
   9   7   0       19.56       13.49      3.45 o 
  10   7   0      118.22      132.13      4.93 o 
  11   7   0        0.02        2.35      4.04 o 
  12   7   0        5.79        5.61      4.39 o 
  13   7   0        7.31       14.83      4.95 o 
  -9   8   0       12.15       13.19      5.68 o 
  -8   8   0        3.36       -4.01      4.47 o 
  -7   8   0       14.75       18.30      4.18 o 
  -6   8   0      136.73      129.96      6.88 o 
  -5   8   0        8.60        2.72      4.83 o 
  -4   8   0      165.29      155.62      6.77 o 
  -3   8   0      537.00      509.36     19.43 o 
  -2   8   0      238.00      252.77      7.80 o 
  -1   8   0       62.21       60.63      3.03 o 
   0   8   0     1435.08     1568.30     23.16 o 
   1   8   0      335.05      346.92      7.89 o 
   2   8   0      295.27      332.31      9.43 o 
   3   8   0      220.59      211.53      7.03 o 
   4   8   0        7.42       11.89      2.39 o 
   5   8   0      361.36      361.21      7.98 o 
   6   8   0       67.89       62.34      2.77 o 
   7   8   0      323.43      335.58      8.22 o 
   8   8   0       40.54       39.64      3.37 o 
   9   8   0       29.72       42.05      3.81 o 
  10   8   0        3.63        3.14      3.65 o 
  11   8   0        0.31        4.91      4.13 o 
  12   8   0        1.88        1.50      4.47 o 
  13   8   0       10.39       13.24      5.66 o 
  -9   9   0        8.47        8.70      5.93 o 
  -8   9   0        0.51        5.07      4.78 o 
  -7   9   0        7.52       10.17      6.30 o 
  -6   9   0       19.82        6.30      5.53 o 
  -5   9   0        3.87        2.26      5.02 o 
  -4   9   0        0.37       -0.35      4.61 o 
  -3   9   0      155.61      163.28      7.06 o 
  -2   9   0      144.92      147.58     12.32 o 
  -1   9   0       17.14       20.59      3.74 o 
   0   9   0       58.97       55.64      2.92 o 
   1   9   0      706.26      755.10     11.52 o 
   2   9   0     1447.35     1444.20     28.50 o 
   3   9   0       78.63       80.82      7.89 o 
   4   9   0     1668.33     1711.81     41.38 o 
   5   9   0      557.44      586.57     24.09 o 
   6   9   0       54.83       63.08      3.33 o 
   7   9   0      107.91      114.81      4.73 o 
   8   9   0      101.21       88.71      3.93 o 
   9   9   0       27.37       23.36      3.62 o 
  10   9   0        5.20        3.09      3.79 o 
  11   9   0       36.45       36.11      4.47 o 
  12   9   0        0.93        8.14      5.43 o 
  13   9   0        1.20       -5.38      5.38 o 
  -8  10   0        3.29        5.85      7.04 o 
  -7  10   0        9.19        5.98      6.62 o 
  -6  10   0        0.02       -2.63      6.01 o 
  -5  10   0       14.85       18.37      5.77 o 
  -4  10   0       72.98       65.43      5.68 o 
  -3  10   0       49.75       47.61      4.86 o 
  -2  10   0        5.25        2.85      4.09 o 
  -1  10   0      219.98      223.59      8.02 o 
   0  10   0       42.81       49.92      3.79 o 
   1  10   0        7.23        8.02      2.12 o 
   2  10   0       46.39       57.89      3.59 o 
   3  10   0       34.53       45.57      3.72 o 
   4  10   0        9.84        8.44      3.99 o 
   5  10   0       25.37       22.53      3.16 o 
   6  10   0      160.61      157.05      6.80 o 
   7  10   0        9.56       13.12      4.13 o 
   8  10   0       87.30       89.05      5.01 o 
   9  10   0        1.80        0.63      3.55 o 
  10  10   0        0.11        2.20      4.00 o 
  11  10   0        0.21       -2.84      4.42 o 
  12  10   0        2.23        5.16      5.49 o 
  13  10   0        2.40       -3.04      9.62 o 
  -7  11   0        8.81       11.41      7.11 o 
  -6  11   0        0.95       -4.07      6.36 o 
  -5  11   0        0.03        1.29      7.28 o 
  -4  11   0       43.23       54.68     10.15 o 
  -3  11   0       75.56       78.48      5.87 o 
  -2  11   0       11.67        8.44      5.72 o 
  -1  11   0       67.10       63.47      4.80 o 
   0  11   0       92.43       95.99      4.12 o 
   1  11   0       93.08      100.97      4.52 o 
   2  11   0        4.92        4.16      3.44 o 
   3  11   0      385.32      367.59      8.94 o 
   4  11   0       82.63       78.47      8.42 o 
   5  11   0      189.59      183.96      6.22 o 
   6  11   0       97.53      110.97      5.36 o 
   7  11   0       34.50       26.85      3.62 o 
   8  11   0        0.56        1.67      3.47 o 
   9  11   0       52.73       45.11      4.02 o 
  10  11   0       86.82       79.20      4.70 o 
  11  11   0        0.07        4.93      5.29 o 
  12  11   0       19.98       19.46      6.48 o 
  13  11   0        6.30       15.58      9.77 o 
  -6  12   0        4.52        2.58      6.65 o 
  -5  12   0        0.64        4.80      9.11 o 
  -4  12   0       11.33       -3.32      6.31 o 
  -3  12   0       16.83       19.49      5.83 o 
  -2  12   0       13.54        9.11      4.87 o 
  -1  12   0        9.38        0.80      4.58 o 
   0  12   0      162.19      153.34      5.49 o 
   1  12   0       69.27       77.29      3.80 o 
   2  12   0        3.05        7.06      3.44 o 
   3  12   0       29.24       32.00      7.57 o 
   4  12   0      176.53      183.46     12.52 o 
   5  12   0       54.85       51.97      3.42 o 
   6  12   0       30.23       24.87      3.68 o 
   7  12   0      120.32      108.87      5.97 o 
   8  12   0        9.97       12.08      3.63 o 
   9  12   0       20.36       17.89      4.09 o 
  10  12   0       31.65       31.68      4.46 o 
  11  12   0        6.72        5.89      5.15 o 
  12  12   0        0.10        4.48      9.02 o 
  -5  13   0        4.60       -6.51      6.51 o 
  -4  13   0        4.03       -3.65      6.36 o 
  -3  13   0        0.98        0.09      5.68 o 
  -2  13   0        9.20        4.86      5.33 o 
  -1  13   0       12.03        6.48      7.35 o 
   0  13   0        2.67       -0.20      4.45 o 
   1  13   0       25.12       25.25      3.73 o 
   2  13   0       12.73       15.85      4.03 o 
   4  13   0       52.73       47.28      6.19 o 
   5  13   0       44.21       40.58      4.43 o 
   6  13   0        0.28        0.26      3.33 o 
   7  13   0        3.75        9.28      3.39 o 
   8  13   0       21.72       24.03      3.80 o 
   9  13   0       29.31       26.10      4.57 o 
  10  13   0        2.85        0.22      6.42 o 
  11  13   0       21.29       23.87      5.28 o 
  12  13   0        5.43        4.60      8.83 o 
  -4  14   0        0.83       -6.44      6.44 o 
  -3  14   0        1.72        3.42      6.06 o 
  -2  14   0        4.54        1.16      5.65 o 
  -1  14   0       20.05       12.20      5.40 o 
   0  14   0       12.68       11.62      4.75 o 
   1  14   0       17.59       17.38      5.25 o 
   2  14   0       31.51       38.31      4.90 o 
   5  14   0       33.54       32.14      6.72 o 
   6  14   0       33.24       28.22      3.63 o 
   7  14   0        0.15        4.03      3.55 o 
   8  14   0       13.16       14.06      3.88 o 
   9  14   0       11.76       14.25      4.70 o 
  10  14   0        4.90        5.30      5.10 o 
  11  14   0        0.31        9.58      7.81 o 
  -3  15   0        1.70      -10.02     10.02 o 
  -2  15   0        0.22       -5.99      5.99 o 
  -1  15   0        8.50        1.44      7.18 o 
   0  15   0       21.25       23.89      6.52 o 
   1  15   0        8.81       18.28      5.88 o 
   2  15   0       10.46       13.36      4.93 o 
   3  15   0       45.89       51.36      4.90 o 
   6  15   0       35.12       27.41      3.33 o 
   7  15   0       31.30       34.29      3.87 o 
   8  15   0        3.68        6.39      5.12 o 
   9  15   0       12.98        8.89      6.04 o 
  10  15   0       26.95       29.86      7.08 o 
  -1  16   0        0.55       -2.63      7.44 o 
   0  16   0        3.90       -0.60      6.93 o 
   1  16   0        7.17       14.44      6.04 o 
   2  16   0        0.24        6.01      5.68 o 
   7  16   0       19.03       11.29      4.04 o 
   8  16   0        4.94        0.99      4.56 o 
   9  16   0        0.06       -0.17      6.15 o 
   2  17   0       11.02       18.17      6.00 o 
  -3 -17   1        0.92       -4.54      5.55 o 
  -8 -16   1        1.19       -4.20      5.46 o 
  -7 -16   1        6.08        6.96      4.22 o 
  -6 -16   1       16.23       10.21      4.43 o 
  -3 -16   1        8.10        5.16      5.32 o 
  -2 -16   1        2.06        4.86      5.94 o 
  -1 -16   1        1.19       10.92      6.69 o 
   0 -16   1        6.41       16.84      7.01 o 
 -10 -15   1        1.33        6.02      7.09 o 
  -9 -15   1       23.82       13.64      6.40 o 
  -8 -15   1       13.34       14.86      5.91 o 
  -7 -15   1        9.98        6.34      4.18 o 
  -6 -15   1       42.57       30.77      3.99 o 
  -5 -15   1       13.67       14.07      4.19 o 
  -4 -15   1        3.29        4.92      4.43 o 
  -3 -15   1       22.04       16.02      5.17 o 
  -2 -15   1       26.65       30.72      5.86 o 
  -1 -15   1        7.15       12.88      5.88 o 
   0 -15   1        2.30       11.08      6.77 o 
   1 -15   1       17.76       27.04      7.32 o 
   2 -15   1        9.11        8.17      7.93 o 
 -11 -14   1        4.68       16.43      7.82 o 
 -10 -14   1        0.13        7.27      7.06 o 
  -9 -14   1        7.45        6.45      4.86 o 
  -8 -14   1        9.47       14.17      4.40 o 
  -7 -14   1       11.70       12.87      3.67 o 
  -6 -14   1        3.59        0.31      5.79 o 
  -5 -14   1       26.96       20.62      4.26 o 
  -3 -14   1        3.83        0.18      4.58 o 
  -2 -14   1       27.01       26.58      5.19 o 
  -1 -14   1       44.72       58.10      6.05 o 
   0 -14   1        6.00       14.58      6.12 o 
   1 -14   1        7.08       15.59      6.65 o 
   2 -14   1       16.30       11.53      6.72 o 
   3 -14   1        2.44       -2.82      6.23 o 
   4 -14   1        0.11       -3.83      6.53 o 
 -11 -13   1        0.75        2.50      8.01 o 
 -10 -13   1       15.79       11.50      4.96 o 
  -9 -13   1        9.40        6.51      4.14 o 
  -8 -13   1       23.53       15.61      3.95 o 
  -7 -13   1       52.77       42.77      4.14 o 
  -6 -13   1       24.74       27.87      4.28 o 
  -5 -13   1        3.89        2.58      3.50 o 
  -4 -13   1       49.77       54.79      9.45 o 
  -3 -13   1       62.59       66.15      4.86 o 
  -2 -13   1        0.94       -0.28      4.29 o 
  -1 -13   1       24.62       24.44      5.05 o 
   0 -13   1       22.70       22.01      4.69 o 
   1 -13   1        1.25       -1.28      4.74 o 
   2 -13   1        7.15       11.06      6.58 o 
   3 -13   1       20.94       14.61      5.87 o 
   4 -13   1        4.48       -4.35      6.12 o 
   5 -13   1        3.65        6.09      6.83 o 
 -12 -12   1       17.37       16.31      8.60 o 
 -11 -12   1        1.33        2.11      5.34 o 
 -10 -12   1       33.11       27.70      4.91 o 
  -9 -12   1       23.64       23.63      4.10 o 
  -8 -12   1        1.48        6.67      5.78 o 
  -7 -12   1       29.48       30.14      3.84 o 
  -6 -12   1      144.30      139.64      5.99 o 
  -5 -12   1       88.85       84.37      4.74 o 
  -4 -12   1       88.13       82.42      4.72 o 
  -3 -12   1      288.30      302.65     35.14 o 
  -2 -12   1       92.63       84.47      5.89 o 
  -1 -12   1        0.65        0.05      3.27 o 
   0 -12   1       53.54       63.77      5.58 o 
   1 -12   1       87.88       74.16      5.36 o 
   2 -12   1       16.38       14.05      5.12 o 
   3 -12   1       14.65       10.12      5.62 o 
   4 -12   1       14.33       19.85      6.04 o 
   5 -12   1        0.31       -6.01      6.01 o 
   6 -12   1        1.24        4.15      9.85 o 
 -13 -11   1        8.16       -6.11     10.00 o 
 -12 -11   1        2.45        1.47      5.58 o 
 -11 -11   1       14.07       11.87      5.37 o 
 -10 -11   1        0.77        0.56      4.06 o 
  -9 -11   1      139.31      149.70      5.69 o 
  -8 -11   1      193.58      182.72      9.06 o 
  -7 -11   1       30.62       27.91      5.38 o 
  -6 -11   1      160.20      156.06      6.39 o 
  -5 -11   1       51.20       67.37      3.97 o 
  -4 -11   1       29.24       39.03     10.34 o 
  -3 -11   1       27.62       30.89      3.20 o 
  -2 -11   1      153.65      159.86      4.38 o 
  -1 -11   1       62.99       67.67      5.10 o 
   0 -11   1       39.35       33.17      4.07 o 
   1 -11   1       84.19       77.59      4.93 o 
   2 -11   1       32.88       31.66      5.74 o 
   3 -11   1        0.00       -1.47      4.95 o 
   4 -11   1       20.01       15.85      7.90 o 
   5 -11   1        7.42        0.58     13.45 o 
   6 -11   1        1.08        2.00      6.22 o 
   7 -11   1        1.13        3.75      6.76 o 
 -13 -10   1        2.23        2.73      9.76 o 
 -12 -10   1        5.92       14.17      5.44 o 
 -11 -10   1       10.06       13.39      4.46 o 
 -10 -10   1        0.23        1.15      4.00 o 
  -9 -10   1       11.93        6.64      3.61 o 
  -8 -10   1        1.31       -1.43      3.71 o 
  -7 -10   1       19.99       26.31      3.50 o 
  -6 -10   1        0.48        1.48      5.15 o 
  -5 -10   1       71.00       75.01      4.24 o 
  -4 -10   1      203.69      217.78      6.83 o 
  -3 -10   1        0.06        3.22      2.97 o 
  -2 -10   1       64.33       64.21      3.27 o 
  -1 -10   1      136.87      131.98      4.30 o 
   0 -10   1       28.20       25.86      3.12 o 
   1 -10   1       34.58       26.95      3.97 o 
   2 -10   1       83.86       88.54      9.35 o 
   3 -10   1        2.03       -4.46      4.46 o 
   4 -10   1       14.82       14.69      5.26 o 
   5 -10   1        7.15        6.61      5.65 o 
   6 -10   1        8.40       -0.38      6.27 o 
   7 -10   1        0.10        5.53      6.43 o 
   8 -10   1        2.59       -2.25      6.94 o 
 -13  -9   1       18.57       29.15      5.97 o 
 -12  -9   1        9.56        8.54      5.47 o 
 -11  -9   1        0.02        2.02      4.28 o 
 -10  -9   1      282.71      287.17      7.38 o 
  -9  -9   1      214.28      191.31      7.86 o 
  -8  -9   1      209.53      217.10      8.32 o 
  -7  -9   1      746.68      704.13     14.61 o 
  -6  -9   1       39.96       43.78      4.97 o 
  -5  -9   1      172.35      165.16      6.53 o 
  -4  -9   1      213.13      200.63      4.89 o 
  -3  -9   1     1030.79     1001.91     20.16 o 
  -2  -9   1        0.97        8.68      2.73 o 
  -1  -9   1      699.59      698.68     10.73 o 
   0  -9   1      444.69      452.61     12.29 o 
   1  -9   1        3.14        0.04      3.32 o 
   2  -9   1       16.33       14.92      3.81 o 
   3  -9   1       23.45       23.94      4.38 o 
   4  -9   1      134.06      126.25      6.93 o 
   5  -9   1        5.35       12.22      5.24 o 
   6  -9   1       26.19       26.76      9.91 o 
   7  -9   1       13.12       13.68      8.14 o 
   8  -9   1        0.29       -0.45      7.64 o 
   9  -9   1        3.69        5.92      5.93 o 
 -13  -8   1       36.10       29.44      5.94 o 
 -12  -8   1       63.20       64.10      7.57 o 
 -11  -8   1       17.54       15.12      4.33 o 
 -10  -8   1       73.59       68.75      5.09 o 
  -9  -8   1       15.54       13.40      3.99 o 
  -8  -8   1       37.60       51.76      4.28 o 
  -7  -8   1       60.81       58.85      3.58 o 
  -6  -8   1      456.75      491.99     12.83 o 
  -5  -8   1      216.84      214.09      6.82 o 
  -4  -8   1      192.65      186.94      4.03 o 
  -3  -8   1      441.36      458.32     12.30 o 
  -2  -8   1        0.99        5.78      2.91 o 
  -1  -8   1      323.27      333.89      5.51 o 
   0  -8   1      220.02      206.81      4.74 o 
   1  -8   1      509.94      532.16     13.35 o 
   2  -8   1       22.62       19.87      3.45 o 
   3  -8   1      431.52      466.33     17.48 o 
   4  -8   1      166.87      171.16      7.34 o 
   5  -8   1        0.53        0.76      4.85 o 
   6  -8   1       15.90       19.44      5.42 o 
   7  -8   1       34.44       32.06     11.95 o 
   8  -8   1        9.90       13.02      4.60 o 
   9  -8   1        4.08        2.15      5.64 o 
 -13  -7   1        0.10        5.89      7.06 o 
 -12  -7   1        4.12        7.99      3.73 o 
 -11  -7   1       22.95       31.09      4.34 o 
 -10  -7   1       18.61        6.21      3.57 o 
  -9  -7   1      110.23      120.10      4.48 o 
  -8  -7   1      518.14      501.56     11.21 o 
  -7  -7   1        3.08        0.48      3.49 o 
  -6  -7   1      624.54      565.46     10.18 o 
  -5  -7   1      505.09      548.48     11.27 o 
  -4  -7   1      482.30      514.10      8.88 o 
  -3  -7   1        8.52       14.80      1.48 o 
  -2  -7   1     2170.58     2226.60     53.00 o 
  -1  -7   1      374.57      407.64      6.38 o 
   0  -7   1      585.04      604.55     10.47 o 
   1  -7   1      260.24      263.97      6.21 o 
   2  -7   1        3.58        1.12      2.48 o 
   3  -7   1       16.96       19.85      3.57 o 
   4  -7   1       91.43       88.65      4.95 o 
   5  -7   1      115.99      118.64     12.00 o 
   6  -7   1        5.79       -0.63      3.36 o 
   7  -7   1        1.49        2.41      5.99 o 
   8  -7   1        0.30       -4.20      4.20 o 
   9  -7   1        1.88        2.66      5.34 o 
  10  -7   1        6.54        8.29      7.29 o 
 -13  -6   1        0.27        0.52      7.38 o 
 -12  -6   1        8.94       10.18      3.70 o 
 -11  -6   1       76.58       76.50      3.84 o 
 -10  -6   1       19.76       23.58      3.01 o 
  -9  -6   1        0.20       -3.20      3.20 o 
  -8  -6   1        5.61        2.33      3.24 o 
  -7  -6   1      742.42      744.63     13.10 o 
  -6  -6   1      303.45      287.63      8.54 o 
  -5  -6   1     2812.43     2910.52     64.98 o 
  -4  -6   1     2766.76     2820.90     52.48 o 
  -3  -6   1      631.08      776.82     14.74 o 
  -2  -6   1      752.46      961.10     33.35 o 
  -1  -6   1     1874.90     1933.96     37.50 o 
   0  -6   1      183.21      127.34      2.84 o 
   1  -6   1       10.12       11.34      1.60 o 
   2  -6   1     1195.92     1218.64     29.32 o 
   3  -6   1      330.91      336.48      9.34 o 
   4  -6   1      115.68      119.11      5.67 o 
   5  -6   1       19.42       15.86      2.75 o 
   6  -6   1       36.70       31.84      3.55 o 
   7  -6   1       15.22       17.52      3.68 o 
   8  -6   1        5.12        4.43      4.00 o 
   9  -6   1       51.72       49.04      5.59 o 
  10  -6   1        5.76        9.40      5.37 o 
  11  -6   1        0.04       -9.24     10.39 o 
 -13  -5   1       18.32       23.69      7.24 o 
 -12  -5   1       13.09       11.52      5.20 o 
 -11  -5   1       11.23        9.34      3.30 o 
 -10  -5   1       43.81       53.32      3.24 o 
  -9  -5   1      203.55      193.11      5.26 o 
  -8  -5   1      118.20      126.50      3.87 o 
  -7  -5   1      330.23      306.78      5.67 o 
  -6  -5   1        0.56       -1.83      2.04 o 
  -5  -5   1       47.34       52.37      2.04 o 
  -4  -5   1       51.57       51.81      2.51 o 
  -3  -5   1     2514.68     2606.70     48.43 o 
  -2  -5   1     2382.33     2796.84     94.00 o 
  -1  -5   1     3503.53     3393.17     79.69 o 
   0  -5   1     6065.35     6417.71     98.58 o 
   1  -5   1       37.46       40.79      1.63 o 
   2  -5   1       12.71       12.77      1.61 o 
   3  -5   1      799.74      770.49     14.79 o 
   4  -5   1     1193.52     1207.10     22.83 o 
   5  -5   1        0.38        2.48      1.79 o 
   6  -5   1      614.20      606.53     12.23 o 
   7  -5   1        4.19        7.42      2.64 o 
   8  -5   1       18.19       16.25      3.13 o 
   9  -5   1        3.10        0.92      3.66 o 
  10  -5   1        1.27        4.89      5.54 o 
  11  -5   1        0.49       -0.19      5.89 o 
 -13  -4   1       19.38       15.91      4.83 o 
 -12  -4   1       38.20       33.40      4.42 o 
 -11  -4   1       48.00       45.91      3.86 o 
 -10  -4   1      171.88      163.89      4.03 o 
  -9  -4   1        1.45       -0.08      2.13 o 
  -8  -4   1       16.35       16.34      1.85 o 
  -7  -4   1       32.49       25.17      1.69 o 
  -6  -4   1     1346.62     1373.98     20.24 o 
  -5  -4   1     2924.79     3008.71     39.16 o 
  -4  -4   1     1098.06      986.86     18.70 o 
  -3  -4   1     1779.61     1871.58     40.72 o 
  -2  -4   1       77.73       84.22      2.25 o 
  -1  -4   1      580.84      522.63     18.37 o 
   0  -4   1      216.60      206.72      3.34 o 
   1  -4   1     2586.26     2507.57     41.22 o 
   2  -4   1      225.97      215.26      7.16 o 
   3  -4   1      814.26      792.24     12.07 o 
   4  -4   1      561.60      560.47      9.45 o 
   5  -4   1        0.28        0.21      2.29 o 
   6  -4   1       21.60       22.05      2.81 o 
   7  -4   1      116.77      103.52      3.22 o 
   8  -4   1        9.54        8.36      3.11 o 
   9  -4   1        7.15        4.26      3.37 o 
  10  -4   1       16.32       14.84      6.14 o 
  11  -4   1        0.62        1.27      3.74 o 
  12  -4   1        1.12        1.20      4.91 o 
 -13  -3   1       39.30       47.47      4.47 o 
 -12  -3   1       20.74       18.12      3.15 o 
 -11  -3   1        0.80        2.22      3.44 o 
 -10  -3   1       41.67       39.84      2.62 o 
  -9  -3   1      196.10      208.27      4.28 o 
  -8  -3   1      265.62      267.90      4.57 o 
  -7  -3   1       94.08       87.76      2.18 o 
  -6  -3   1      330.01      341.99      5.22 o 
  -5  -3   1        0.45        2.25      1.05 o 
  -4  -3   1     1497.53     1560.71     22.58 o 
  -3  -3   1       20.93       24.50      1.51 o 
  -2  -3   1    10261.63    11426.18    359.35 o 
  -1  -3   1     8014.83     9004.99    301.30 o 
   0  -3   1      401.81      547.48     14.60 o 
   1  -3   1     3971.90     3939.12    168.36 o 
   2  -3   1        0.33        3.09      1.27 o 
   3  -3   1     2532.91     2718.44     35.38 o 
   4  -3   1      161.19      204.47      3.12 o 
   5  -3   1     1724.53     1713.74     24.15 o 
   6  -3   1      225.54      250.19      3.97 o 
   7  -3   1      214.01      206.94      3.77 o 
   8  -3   1       33.80       33.53      3.03 o 
   9  -3   1        8.70        6.54      2.77 o 
  10  -3   1       25.27       41.59      4.65 o 
  11  -3   1        2.12        4.64      3.72 o 
  12  -3   1        0.31        0.15      4.00 o 
 -13  -2   1        9.63       10.43      4.39 o 
 -12  -2   1       42.54       49.11      3.70 o 
 -11  -2   1       40.12       38.63      3.01 o 
 -10  -2   1        0.04       -1.08      2.82 o 
  -9  -2   1       38.76       42.60      2.17 o 
  -8  -2   1        1.28        0.24      1.48 o 
  -7  -2   1      722.67      726.18      8.79 o 
  -6  -2   1      401.75      399.53      5.43 o 
  -5  -2   1     1249.58     1147.90     15.26 o 
  -4  -2   1     1532.82     1591.22     20.87 o 
  -3  -2   1      891.10      860.71     29.39 o 
  -2  -2   1       44.60       29.71      1.60 o 
  -1  -2   1     2205.58     2742.96    149.94 o 
   0  -2   1     6570.18     6103.58    172.32 o 
   1  -2   1     2726.73     2621.84     87.46 o 
   2  -2   1     7408.76     7435.73    119.83 o 
   3  -2   1     3190.41     3317.35     53.40 o 
   4  -2   1       21.78       17.72      2.36 o 
   5  -2   1        2.70        3.79      1.24 o 
   6  -2   1      120.20      120.23      2.87 o 
   7  -2   1      478.36      503.58      6.81 o 
   8  -2   1       39.64       36.74      3.47 o 
   9  -2   1      115.43      120.10      3.33 o 
  10  -2   1        2.57        5.57      2.71 o 
  11  -2   1       25.22       22.55      3.75 o 
  12  -2   1       26.06       24.25      3.77 o 
 -13  -1   1       21.86       21.90      4.22 o 
 -12  -1   1       18.41       23.42      4.82 o 
 -11  -1   1        0.10       -2.26      3.14 o 
 -10  -1   1       92.33       90.96      3.48 o 
  -9  -1   1      284.48      282.97      5.05 o 
  -8  -1   1        6.28       10.04      1.59 o 
  -7  -1   1      772.34      778.01      8.76 o 
  -6  -1   1       42.38       43.12      1.27 o 
  -5  -1   1       16.98       13.48      1.00 o 
  -4  -1   1     1658.91     1861.57     26.31 o 
  -3  -1   1      211.86      157.15      3.82 o 
  -2  -1   1      116.79       94.89      3.18 o 
  -1  -1   1     1372.43     1096.70     38.20 o 
   0  -1   1       69.37       41.35      1.84 o 
   1  -1   1     1437.85     1388.06     39.36 o 
   2  -1   1      582.11      668.69      9.66 o 
   3  -1   1        0.14        0.03      0.88 o 
   4  -1   1     1007.85      898.32     11.05 o 
   5  -1   1      311.93      337.15      4.12 o 
   6  -1   1     1552.22     1559.42     17.74 o 
   7  -1   1      531.59      520.50      7.00 o 
   8  -1   1       22.42       19.78      2.14 o 
   9  -1   1       42.84       38.89      2.52 o 
  10  -1   1        3.46        2.15      3.18 o 
  11  -1   1       27.13       30.17      4.36 o 
  12  -1   1        7.96       11.66      3.91 o 
  13  -1   1       14.84       16.52      4.86 o 
 -13   0   1        0.15       -0.82      4.06 o 
 -12   0   1       36.26       35.35      4.02 o 
 -11   0   1        0.03       -1.03      2.93 o 
 -10   0   1       77.37       94.18      3.61 o 
  -9   0   1        7.79        8.50      2.23 o 
  -8   0   1      142.80      125.27      2.95 o 
  -7   0   1      137.77      128.21      2.55 o 
  -6   0   1     1443.29     1464.80     15.78 o 
  -5   0   1     4627.16     4582.46     56.94 o 
  -4   0   1     3067.69     3059.86     36.82 o 
  -3   0   1     6817.18     7211.20    103.39 o 
  -2   0   1      610.14      666.03     15.73 o 
  -1   0   1      184.08      166.79      5.26 o 
   1   0   1     4427.04     4342.22    145.01 o 
   2   0   1     6408.53     5923.68     76.88 o 
   3   0   1    10995.59    10755.70    120.51 o 
   4   0   1      890.46      893.69      9.19 o 
   5   0   1      172.66      167.53      3.57 o 
   6   0   1      118.11      136.65      4.46 o 
   7   0   1       13.93       15.62      1.51 o 
   8   0   1      870.09      921.33     12.50 o 
   9   0   1      117.96      114.71      3.11 o 
  10   0   1       80.60       75.30      3.24 o 
  11   0   1       38.07       40.06      3.03 o 
  12   0   1       66.27       71.54      4.29 o 
  13   0   1        0.18        1.29      5.35 o 
 -13   1   1        0.42        2.65      5.39 o 
 -12   1   1       10.79       12.22      3.85 o 
 -11   1   1       17.23       17.22      3.06 o 
 -10   1   1       22.04       20.78      2.81 o 
  -9   1   1       19.76       26.10      2.40 o 
  -8   1   1      420.71      426.04      6.50 o 
  -7   1   1       10.74        8.45      2.12 o 
  -6   1   1       71.21       81.21      1.81 o 
  -5   1   1       81.78       87.08      2.31 o 
  -4   1   1       38.32       26.99      1.11 o 
  -3   1   1      151.01      129.41      2.66 o 
  -2   1   1      154.14      151.30      2.66 o 
  -1   1   1      510.24      459.38     10.26 o 
   0   1   1     2595.07     2162.38     64.51 o 
   1   1   1      824.38      468.96     16.10 o 
   2   1   1      634.90      585.27      9.69 o 
   3   1   1     2176.47     2317.12     28.20 o 
   4   1   1      100.23      100.93      3.53 o 
   5   1   1     3465.38     3332.72     33.51 o 
   6   1   1       76.46       72.66      1.52 o 
   7   1   1      431.18      402.38      5.02 o 
   8   1   1      147.07      154.82      4.01 o 
   9   1   1       12.62       15.92      2.83 o 
  10   1   1        4.74        6.16      3.05 o 
  11   1   1        9.50        7.62      3.19 o 
  12   1   1       95.24      103.80      4.24 o 
  13   1   1        7.40        6.11      4.07 o 
 -12   2   1        1.43        4.53      3.95 o 
 -11   2   1        0.69        2.69      3.69 o 
 -10   2   1        4.47        3.30      2.80 o 
  -9   2   1       30.51       32.77      2.64 o 
  -8   2   1        5.56        4.40      2.02 o 
  -7   2   1       30.05       30.86      1.91 o 
  -6   2   1      355.70      334.15      4.81 o 
  -5   2   1     1354.63     1367.06     14.65 o 
  -4   2   1     3430.63     3431.25     46.02 o 
  -3   2   1       40.33       33.76      2.26 o 
  -2   2   1      443.98      398.53      6.46 o 
  -1   2   1     1001.82      684.36     21.78 o 
   1   2   1     3558.48     3721.17     87.79 o 
   2   2   1    13798.16    13795.18    318.66 o 
   3   2   1     4078.37     3848.54     72.82 o 
   4   2   1      923.51      964.50     11.90 o 
   5   2   1     1272.19     1356.63     16.76 o 
   6   2   1      121.28      118.76      2.55 o 
   7   2   1      778.66      791.44      9.51 o 
   8   2   1      304.57      277.43      4.04 o 
   9   2   1      237.49      245.34      4.10 o 
  10   2   1      147.98      153.71      4.01 o 
  11   2   1        0.65        1.91      3.10 o 
  12   2   1       13.41       19.56      3.50 o 
  13   2   1        2.02        5.59      4.18 o 
 -12   3   1       21.84       22.43      4.13 o 
 -11   3   1       19.34       10.84      3.77 o 
 -10   3   1        1.11        1.21      3.34 o 
  -9   3   1       79.01       79.22      3.59 o 
  -8   3   1       50.89       57.79      2.61 o 
  -7   3   1      195.08      200.39      3.72 o 
  -6   3   1        2.71        0.14      1.64 o 
  -5   3   1       10.37       11.01      1.33 o 
  -4   3   1       44.65       44.29      1.32 o 
  -3   3   1     5158.04     5117.74     72.08 o 
  -2   3   1     1939.61     1845.91     41.60 o 
  -1   3   1     2827.06     3174.06    105.48 o 
   0   3   1    23640.45    23422.00    780.90 o 
   1   3   1     1185.95     1170.26     39.46 o 
   2   3   1      941.94     1151.75     26.82 o 
   3   3   1        5.83       13.20      1.71 o 
   4   3   1     6331.59     6752.99    127.51 o 
   5   3   1      622.49      578.39      7.47 o 
   6   3   1     1029.67     1008.19     12.68 o 
   7   3   1      445.53      469.38      6.04 o 
   8   3   1       33.50       29.30      2.18 o 
   9   3   1       21.54       18.66      2.04 o 
  10   3   1       24.33       27.10      2.36 o 
  11   3   1      103.92      112.06      4.37 o 
  12   3   1        6.20        5.67      3.56 o 
  13   3   1        1.68        2.66      3.91 o 
  14   3   1       13.71       12.39      5.55 o 
 -12   4   1        1.56        3.03      5.16 o 
 -11   4   1        0.08       -0.33      4.58 o 
 -10   4   1        1.55       -0.04      3.10 o 
  -9   4   1       54.27       53.54      3.57 o 
  -8   4   1       20.20       20.95      2.95 o 
  -7   4   1       24.85       25.28      2.47 o 
  -6   4   1       50.57       55.52      2.24 o 
  -5   4   1      572.35      559.65      7.83 o 
  -4   4   1      179.92      192.06      3.49 o 
  -3   4   1      476.77      461.73      8.68 o 
  -2   4   1      794.85      902.96     17.49 o 
  -1   4   1      780.60      957.90     14.28 o 
   0   4   1      536.80      519.20     12.09 o 
   1   4   1    10828.85    11264.23    264.95 o 
   2   4   1     5821.08     5757.32    171.27 o 
   3   4   1     1272.98     1306.09     24.56 o 
   4   4   1     1702.32     1704.54     32.75 o 
   5   4   1      271.58      316.76      5.34 o 
   6   4   1      661.44      679.28      8.76 o 
   7   4   1       64.79       67.24      2.58 o 
   8   4   1      749.99      746.17      9.84 o 
   9   4   1      132.50      135.44      3.42 o 
  10   4   1      242.14      231.45      7.63 o 
  11   4   1       15.77       12.30      3.09 o 
  12   4   1       40.04       36.31      3.26 o 
  13   4   1        0.01        5.80      6.05 o 
 -11   5   1        0.02       -1.06      3.69 o 
 -10   5   1        2.02        2.97      3.98 o 
  -9   5   1        1.48        0.77      3.85 o 
  -8   5   1      246.67      225.53      7.21 o 
  -7   5   1        1.04        0.92      2.78 o 
  -6   5   1      266.05      251.78      5.60 o 
  -5   5   1      159.20      135.56      4.23 o 
  -4   5   1      419.56      401.83      7.87 o 
  -3   5   1      523.21      532.76     10.47 o 
  -2   5   1     1486.82     1458.99     27.94 o 
  -1   5   1     2301.42     2311.94     38.10 o 
   0   5   1        6.57        6.51      0.86 o 
   1   5   1       16.33       26.42      5.05 o 
   3   5   1     2171.59     2394.59     59.03 o 
   4   5   1      240.09      244.28      4.51 o 
   5   5   1     2048.91     1982.43     32.20 o 
   6   5   1      986.67     1043.07     15.71 o 
   7   5   1      811.31      795.49     11.28 o 
   8   5   1       42.99       43.67      2.37 o 
   9   5   1       82.04       74.62      2.90 o 
  10   5   1        0.67        6.17      2.64 o 
  11   5   1       12.35       13.24      3.06 o 
  12   5   1       11.81       18.59      4.66 o 
  13   5   1       12.39        9.31      4.95 o 
 -11   6   1       29.93       28.58     11.17 o 
 -10   6   1        1.77       -0.47      5.39 o 
  -9   6   1        1.95        4.87      8.59 o 
  -8   6   1        0.48       -3.89      3.89 o 
  -7   6   1       45.64       55.62      4.08 o 
  -6   6   1      109.55      103.21      4.21 o 
  -5   6   1        2.40        6.28      2.55 o 
  -4   6   1      216.37      234.37      5.95 o 
  -3   6   1       42.99       41.62      3.66 o 
  -2   6   1      127.47      157.48      5.90 o 
  -1   6   1      513.61      545.91      8.37 o 
   0   6   1     1300.77     1552.62     22.78 o 
   1   6   1     3515.89     1985.42     66.91 o 
   2   6   1     2450.28     2561.29     60.72 o 
   3   6   1     5121.64     5744.78    135.37 o 
   4   6   1      170.24      195.78      6.82 o 
   5   6   1      138.25      139.11      3.36 o 
   6   6   1       84.31       75.14      4.30 o 
   7   6   1      411.84      385.82      6.95 o 
   8   6   1      112.09      130.47      5.79 o 
   9   6   1      612.30      575.02      9.87 o 
  10   6   1      176.53      180.88      4.80 o 
  11   6   1        4.17        6.75      3.08 o 
  12   6   1       38.91       40.22      3.79 o 
  13   6   1        2.12        1.41      6.91 o 
 -10   7   1        0.02        3.63      5.58 o 
  -9   7   1       17.00       20.07      5.55 o 
  -8   7   1       39.07       31.64      4.40 o 
  -7   7   1       33.02       35.03      4.09 o 
  -6   7   1      118.70      111.06      4.54 o 
  -5   7   1       27.05       24.83      4.45 o 
  -4   7   1        5.17       10.78      3.88 o 
  -3   7   1       82.50       79.83      4.38 o 
  -2   7   1      581.24      625.51     16.01 o 
  -1   7   1       18.53       22.49      1.32 o 
   0   7   1      867.06      805.25     13.41 o 
   1   7   1      101.37      116.72     10.39 o 
   2   7   1       32.99       19.64      4.39 o 
   3   7   1      277.68      281.18      8.02 o 
   4   7   1     1290.60     1292.45     29.30 o 
   5   7   1      116.63      116.35      3.72 o 
   6   7   1      648.17      644.22     12.95 o 
   7   7   1      356.24      355.53      6.67 o 
   8   7   1       13.97       20.17      2.73 o 
   9   7   1       30.54       39.14      3.17 o 
  10   7   1       69.87       68.04      5.58 o 
  11   7   1      100.83      111.78      6.20 o 
  12   7   1       19.04       15.47      3.82 o 
  13   7   1      110.62      115.89      5.34 o 
  14   7   1       11.45       19.96      7.80 o 
 -10   8   1        0.06       -4.32     10.76 o 
  -9   8   1       10.81       12.26      5.78 o 
  -8   8   1       13.09       10.84      4.56 o 
  -7   8   1       17.05       19.69      4.22 o 
  -6   8   1       72.23       78.85     11.15 o 
  -5   8   1      248.87      265.47     11.43 o 
  -4   8   1       59.46       45.66      8.54 o 
  -3   8   1       89.33       91.84      4.83 o 
  -2   8   1      179.31      166.96      5.21 o 
  -1   8   1      426.25      423.02      9.07 o 
   0   8   1        0.05        4.06      1.35 o 
   1   8   1      343.75      348.76      7.90 o 
   2   8   1      100.07       98.29      4.80 o 
   3   8   1       27.48       26.29     10.34 o 
   4   8   1      235.89      258.39     10.22 o 
   5   8   1        8.34        9.69      2.06 o 
   6   8   1       52.70       43.36      1.99 o 
   7   8   1        3.16        0.39      2.32 o 
   8   8   1      767.61      780.91     12.57 o 
   9   8   1      111.99      125.64      4.58 o 
  10   8   1      243.47      236.57      6.76 o 
  11   8   1      137.58      147.47      5.61 o 
  12   8   1       17.02       22.38      4.53 o 
  13   8   1        1.89       -0.45      5.62 o 
  14   8   1        3.47       12.52      7.65 o 
  -9   9   1        0.10       -0.88      6.04 o 
  -8   9   1        0.30        0.31      4.69 o 
  -7   9   1        0.62       -4.88      6.19 o 
  -6   9   1        5.25        4.15      5.73 o 
  -5   9   1        4.48        3.48      5.16 o 
  -4   9   1       29.42       37.73      4.94 o 
  -3   9   1        0.88       -2.50      3.82 o 
  -2   9   1      320.48      333.89      8.12 o 
  -1   9   1      934.37      958.07     18.99 o 
   0   9   1       90.55       85.44      3.46 o 
   1   9   1     1103.84     1139.98     22.75 o 
   2   9   1      414.47      405.00     13.91 o 
   3   9   1      656.28      670.89     17.29 o 
   4   9   1       22.18       13.16      3.52 o 
   5   9   1     1953.26     1989.51     38.16 o 
   6   9   1      397.80      400.52      7.86 o 
   7   9   1      203.40      200.85      5.53 o 
   8   9   1      324.57      344.01      7.79 o 
   9   9   1        4.70        8.03      3.60 o 
  10   9   1       49.50       43.71      4.12 o 
  11   9   1        1.36       -2.82      4.03 o 
  12   9   1       21.72       18.58      5.53 o 
  13   9   1       54.05       63.95      6.30 o 
  -8  10   1        0.59        0.85      7.03 o 
  -7  10   1        0.47        4.23      6.27 o 
  -6  10   1       28.41       32.36     14.61 o 
  -5  10   1       16.32       14.83      5.69 o 
  -4  10   1       58.87       59.48      5.59 o 
  -3  10   1       98.11       88.42      5.57 o 
  -2  10   1        0.11       -1.92      4.96 o 
  -1  10   1       80.73       78.95      7.42 o 
   0  10   1      237.21      229.07      6.07 o 
   1  10   1       35.96       36.17      2.04 o 
   2  10   1      306.25      307.20      7.57 o 
   3  10   1      158.36      155.46      6.71 o 
   4  10   1      131.28      127.15      5.94 o 
   5  10   1        8.74        1.87      3.08 o 
   6  10   1       32.84       36.94      2.93 o 
   7  10   1      204.03      204.83      5.74 o 
   8  10   1       46.46       45.20      3.66 o 
   9  10   1       32.05       28.55      3.81 o 
  10  10   1       71.44       78.69      4.72 o 
  11  10   1        0.11        5.44      4.26 o 
  12  10   1        7.25        9.86      5.30 o 
  13  10   1        4.57       10.05      9.59 o 
  -7  11   1        1.85        2.29      6.82 o 
  -6  11   1        5.97        4.16      6.38 o 
  -5  11   1        5.29        7.59      9.93 o 
  -4  11   1        3.17       -2.76      7.34 o 
  -3  11   1       61.35       69.18      5.63 o 
  -2  11   1      117.14      116.95      5.89 o 
  -1  11   1        0.93       -0.43      3.86 o 
   0  11   1      180.52      196.27      5.81 o 
   1  11   1      402.45      386.87      8.69 o 
   2  11   1       14.66       11.34      2.98 o 
   3  11   1      206.54      215.91      7.91 o 
   4  11   1      540.68      530.26     14.59 o 
   5  11   1      187.96      181.20      4.67 o 
   6  11   1      303.42      296.91      6.72 o 
   7  11   1      320.85      336.32      7.46 o 
   8  11   1       22.32       24.72      3.68 o 
   9  11   1        0.20       -0.20      3.67 o 
  10  11   1        1.83        2.18      4.19 o 
  11  11   1       37.88       40.91      4.70 o 
  12  11   1        4.25        6.16      5.57 o 
  13  11   1        3.14        9.29     10.22 o 
  -6  12   1        4.23        6.19      6.93 o 
  -5  12   1        7.12       12.00      6.23 o 
  -4  12   1        0.18       -4.80      5.63 o 
  -3  12   1       15.47       23.94      5.49 o 
  -2  12   1       78.29       74.73      5.59 o 
  -1  12   1       39.40       45.51      4.92 o 
   0  12   1        0.10        6.01      3.42 o 
   1  12   1      245.31      251.44      6.65 o 
   2  12   1      374.30      389.01     11.51 o 
   3  12   1        1.15       -1.19      3.32 o 
   4  12   1       98.42       85.72      6.32 o 
   5  12   1      171.11      175.20      8.57 o 
   6  12   1       77.67       58.28      3.28 o 
   7  12   1       34.36       34.31      3.49 o 
   8  12   1      133.44      119.01      4.86 o 
   9  12   1        9.12        9.86      3.89 o 
  10  12   1       38.74       34.96      4.36 o 
  11  12   1        3.13        1.63      5.11 o 
  12  12   1        0.30       -8.75      8.91 o 
  -5  13   1        3.46       -2.51      6.50 o 
  -4  13   1        4.73        0.97      6.15 o 
  -3  13   1       11.98        5.63      5.69 o 
  -2  13   1        0.22       -2.22      5.18 o 
  -1  13   1       27.08       20.10      5.02 o 
   0  13   1       38.09       43.21      6.94 o 
   1  13   1        0.13       -2.52      3.35 o 
   2  13   1       46.39       52.62      4.96 o 
   3  13   1       90.59       84.57      8.26 o 
   4  13   1        2.07       -5.58      5.58 o 
   5  13   1       31.20       29.38      6.24 o 
   6  13   1       76.80       75.59      5.18 o 
   7  13   1        2.58        6.78      3.31 o 
   8  13   1       11.41        7.21      3.72 o 
   9  13   1        6.20        6.35      4.08 o 
  10  13   1        0.85       -3.74      5.05 o 
  11  13   1        0.01       -4.53      5.26 o 
  12  13   1        8.44        4.04      8.80 o 
  -4  14   1        6.84       -0.17     10.96 o 
  -3  14   1       10.87       14.77      6.24 o 
  -2  14   1        0.55       -0.03      5.59 o 
  -1  14   1        6.96        6.97      5.29 o 
   0  14   1       12.94       11.91      5.26 o 
   1  14   1        4.06        8.21      3.90 o 
   2  14   1        0.65        7.88      4.31 o 
   5  14   1        0.79       -0.83      6.28 o 
   6  14   1       12.92       13.46      3.11 o 
   7  14   1       52.07       45.30      6.05 o 
   8  14   1        3.53        3.66      3.83 o 
   9  14   1       15.84        4.21      4.62 o 
  10  14   1        6.45       15.49      5.19 o 
  11  14   1        0.13        0.66      7.80 o 
  -3  15   1        4.12        0.87      6.53 o 
  -2  15   1        2.79        1.13      7.89 o 
  -1  15   1        0.64       -4.09      5.56 o 
   0  15   1        6.67        0.74      8.61 o 
   1  15   1       19.75       29.06      5.82 o 
   2  15   1       20.59       32.20      4.96 o 
   6  15   1        6.81        3.56      5.32 o 
   7  15   1       33.59       30.72      3.76 o 
   8  15   1       13.98       13.80      6.13 o 
   9  15   1        1.47       -4.28      4.86 o 
  10  15   1       19.61       25.10      6.94 o 
  -1  16   1        0.90        5.17      7.36 o 
   0  16   1        0.23        4.27      6.64 o 
   1  16   1        3.91       13.35      5.89 o 
   2  16   1        3.52       13.59      5.17 o 
   7  16   1        5.24        4.68      3.96 o 
   8  16   1        6.02        3.38      6.01 o 
   9  16   1        0.32        6.74      6.16 o 
   2  17   1        7.95       12.11      5.64 o 
  -8 -16   2       13.52       19.58      6.00 o 
  -7 -16   2        0.02       -3.50      4.31 o 
  -6 -16   2        3.53        1.93      4.94 o 
  -5 -16   2       14.38       13.73      4.78 o 
  -4 -16   2        4.42       -5.27      5.27 o 
  -3 -16   2        1.15       -3.31      5.83 o 
  -2 -16   2        5.52        4.10      6.52 o 
  -1 -16   2        0.08        4.81      6.99 o 
   0 -16   2        0.75        1.82      7.81 o 
  -9 -15   2        0.75       -2.46      6.32 o 
  -8 -15   2        6.11        1.79      4.86 o 
  -7 -15   2        2.78        0.19      4.25 o 
  -6 -15   2        4.14        1.05      4.13 o 
  -5 -15   2       19.01       12.03      5.09 o 
  -4 -15   2       17.84       29.13      5.45 o 
  -3 -15   2        0.06        5.25      5.56 o 
  -2 -15   2       17.28       14.84      6.29 o 
  -1 -15   2       15.32       30.63      6.77 o 
   0 -15   2        1.40        2.80      7.14 o 
   1 -15   2        1.49       -7.10      7.10 o 
   2 -15   2        3.82        4.19      8.00 o 
 -10 -14   2        4.90       11.87      7.17 o 
  -9 -14   2        2.44       -0.15      4.64 o 
  -8 -14   2        1.17       -1.81      5.09 o 
  -7 -14   2       10.37       14.83      4.77 o 
  -6 -14   2        7.82       10.65      4.33 o 
  -5 -14   2        0.13       -2.81      4.00 o 
  -4 -14   2       16.91       13.19      4.86 o 
  -3 -14   2       36.62       33.60      5.42 o 
  -2 -14   2        5.44       13.56      5.47 o 
  -1 -14   2       29.48       30.30      6.15 o 
   0 -14   2       15.32       21.62      6.49 o 
   1 -14   2        0.14       16.84      7.10 o 
   2 -14   2        0.81        0.61      7.54 o 
   3 -14   2        4.97       -5.91      7.87 o 
 -11 -13   2        0.89       -7.35      7.87 o 
 -10 -13   2        1.79        9.73      5.08 o 
  -9 -13   2        5.77        1.13      4.59 o 
  -8 -13   2        5.62        6.37      4.37 o 
  -7 -13   2       16.06       16.57      4.77 o 
  -6 -13   2       66.32       64.41      7.63 o 
  -5 -13   2        1.02        5.98      9.06 o 
  -4 -13   2       11.20        6.07      7.30 o 
  -3 -13   2       24.28       25.25      4.82 o 
  -2 -13   2        4.21       -0.87      5.02 o 
  -1 -13   2        0.29       -3.23      5.13 o 
   0 -13   2       31.41       36.21      6.28 o 
   1 -13   2       10.16        8.87      6.61 o 
   2 -13   2        0.01       -2.99      5.45 o 
   3 -13   2       12.37       15.15      5.97 o 
   4 -13   2       26.97       11.74      6.30 o 
   5 -13   2        3.04        6.47      6.67 o 
 -12 -12   2        4.84        2.72      8.68 o 
 -11 -12   2       11.45       14.69      5.34 o 
 -10 -12   2        0.11       -1.30      4.99 o 
  -9 -12   2       55.87       53.55      5.03 o 
  -8 -12   2       28.49       27.42      4.37 o 
  -7 -12   2        6.38        6.76      5.83 o 
  -6 -12   2       81.22       77.35      4.84 o 
  -5 -12   2       92.79      100.15      5.27 o 
  -4 -12   2       38.67       33.27      4.18 o 
  -3 -12   2       38.76       41.28      4.05 o 
  -2 -12   2      270.18      288.76     11.24 o 
  -1 -12   2      109.05      116.75      7.45 o 
   0 -12   2        4.23        9.00      5.46 o 
   1 -12   2       62.52       62.36      6.50 o 
   2 -12   2       46.96       40.78      5.27 o 
   3 -12   2        2.88       -9.43      9.55 o 
   4 -12   2        2.13        0.62      5.75 o 
   5 -12   2       10.28        4.21      6.14 o 
   6 -12   2        0.00        3.93      6.56 o 
 -12 -11   2       21.08       25.19      9.16 o 
 -11 -11   2        9.88        0.49      5.17 o 
 -10 -11   2        8.11        7.55      4.10 o 
  -9 -11   2        0.28        5.44      4.39 o 
  -8 -11   2       72.29       73.91      5.49 o 
  -7 -11   2      202.51      201.02      9.80 o 
  -6 -11   2        1.60        6.82      3.85 o 
  -5 -11   2      195.23      175.30      7.25 o 
  -4 -11   2       73.06       75.59      6.66 o 
  -3 -11   2        1.39       -2.04      3.22 o 
  -2 -11   2       33.31       34.98      4.16 o 
  -1 -11   2      200.24      217.93      7.18 o 
   0 -11   2       25.52       28.26      4.05 o 
   1 -11   2       27.75       25.84      7.15 o 
   2 -11   2       91.41       98.20      9.17 o 
   3 -11   2        7.70        1.33      5.01 o 
   4 -11   2        3.88       -5.19      5.43 o 
   5 -11   2        7.47       11.82      7.01 o 
   6 -11   2        9.16        5.86      6.39 o 
   7 -11   2        0.99       -4.02      6.67 o 
 -13 -10   2        0.39       -9.01      9.71 o 
 -12 -10   2        2.70        1.71      6.47 o 
 -11 -10   2        0.71        3.06      5.25 o 
 -10 -10   2       20.73       12.34      4.07 o 
  -9 -10   2        2.74       -1.00      4.01 o 
  -8 -10   2        7.26        3.45      3.75 o 
  -7 -10   2       11.17        9.41      5.36 o 
  -6 -10   2      122.64      115.53      5.63 o 
  -5 -10   2       84.46       81.51      4.40 o 
  -4 -10   2       56.26       59.43      5.67 o 
  -3 -10   2      332.36      330.96     23.04 o 
  -2 -10   2       11.74       13.36      2.92 o 
  -1 -10   2      141.00      135.98      4.13 o 
   0 -10   2       19.65       15.49      3.49 o 
   1 -10   2        6.17       -1.18      3.92 o 
   2 -10   2       35.17       25.09      4.46 o 
   3 -10   2       40.57       45.66      5.86 o 
   4 -10   2       18.82       14.24      6.18 o 
   5 -10   2        1.48       -3.60      5.47 o 
   6 -10   2        7.48       10.81      6.25 o 
   7 -10   2        1.17       -3.93      6.31 o 
   8 -10   2        0.63        5.13      7.04 o 
 -13  -9   2       15.74       19.83      7.30 o 
 -12  -9   2       14.09       10.09      5.49 o 
 -11  -9   2        0.06       -4.35      4.35 o 
 -10  -9   2       18.19       20.16      4.14 o 
  -9  -9   2       95.82      101.45      8.21 o 
  -8  -9   2      204.24      218.42      6.97 o 
  -7  -9   2      107.80      124.82      5.06 o 
  -6  -9   2     1170.96     1162.33     27.91 o 
  -5  -9   2      206.07      195.70      6.62 o 
  -4  -9   2      281.56      268.27      8.00 o 
  -3  -9   2      216.76      234.10      7.15 o 
  -2  -9   2      453.05      471.02      8.61 o 
  -1  -9   2      434.01      441.76      8.24 o 
   0  -9   2       31.64       34.13      2.92 o 
   1  -9   2      556.84      564.41     14.97 o 
   2  -9   2      143.29      133.88      9.08 o 
   3  -9   2        5.96        3.72      5.12 o 
   4  -9   2       76.00       68.33      5.58 o 
   5  -9   2        8.79        9.88      5.47 o 
   6  -9   2        1.15       -5.80      5.80 o 
   7  -9   2       29.69       20.69      6.22 o 
   8  -9   2        1.31       -7.14      7.98 o 
   9  -9   2        0.07       -6.45     10.43 o 
 -13  -8   2        0.02        1.73      5.62 o 
 -12  -8   2        0.46       -0.06      5.19 o 
 -11  -8   2       38.02       43.70      4.59 o 
 -10  -8   2        0.63        2.46      3.92 o 
  -9  -8   2       28.40       24.25      4.18 o 
  -8  -8   2        9.92        0.57      3.60 o 
  -7  -8   2        4.77        8.45      3.21 o 
  -6  -8   2       86.32      101.32      5.17 o 
  -5  -8   2      223.38      243.50      7.55 o 
  -4  -8   2      677.38      732.36     17.80 o 
  -3  -8   2       30.19       30.19      2.09 o 
  -2  -8   2     1208.46     1241.34     18.38 o 
  -1  -8   2      324.32      320.41      5.40 o 
   0  -8   2       44.27       44.07      2.85 o 
   1  -8   2      466.20      456.98     11.77 o 
   2  -8   2      384.04      377.10     10.43 o 
   3  -8   2        7.68       12.65      3.94 o 
   4  -8   2      280.99      282.50      9.37 o 
   5  -8   2       52.38       51.36      5.35 o 
   6  -8   2        5.89        3.82      5.36 o 
   7  -8   2       18.79       19.18      5.99 o 
   8  -8   2        0.39        2.67      4.54 o 
   9  -8   2        0.60        6.21      5.70 o 
 -13  -7   2        2.18       12.06      5.85 o 
 -12  -7   2        0.58       -2.03      5.08 o 
 -11  -7   2        4.39        2.94      4.09 o 
 -10  -7   2       21.46       28.24      3.99 o 
  -9  -7   2       39.76       41.88      9.49 o 
  -8  -7   2      182.13      201.69      9.71 o 
  -7  -7   2      633.20      640.78     17.56 o 
  -6  -7   2        3.82        5.48      3.03 o 
  -5  -7   2      882.99      893.93     21.53 o 
  -4  -7   2      187.26      200.22      4.12 o 
  -3  -7   2        0.92       18.20      4.51 o 
  -2  -7   2       79.86       94.60      3.25 o 
  -1  -7   2      868.85      910.78     13.63 o 
   0  -7   2     1334.85     1291.54     19.12 o 
   1  -7   2      151.22      145.36      4.33 o 
   2  -7   2      485.61      482.77     12.31 o 
   3  -7   2       69.47       57.41      4.14 o 
   4  -7   2        2.06       -2.21      4.02 o 
   5  -7   2        0.74        1.25      4.48 o 
   6  -7   2       67.34       69.34      4.07 o 
   7  -7   2        4.14        5.52      6.51 o 
   8  -7   2        7.06        3.89      4.28 o 
   9  -7   2        1.32        6.72      5.41 o 
  10  -7   2        0.01       10.27      5.78 o 
 -13  -6   2        1.63        3.80      7.38 o 
 -12  -6   2       35.25       40.69      5.29 o 
 -11  -6   2       13.71       24.40      4.00 o 
 -10  -6   2      182.86      198.60      6.97 o 
  -9  -6   2       16.45        9.02      3.81 o 
  -8  -6   2      328.32      333.55      8.22 o 
  -7  -6   2       11.27       13.92      3.02 o 
  -6  -6   2        4.48       10.34      2.49 o 
  -4  -6   2      200.27      188.47      3.92 o 
  -3  -6   2     3054.36     3003.54     48.75 o 
  -2  -6   2        3.84        2.74      1.02 o 
  -1  -6   2     1051.23      986.30     14.62 o 
   0  -6   2      225.35      224.99      5.78 o 
   1  -6   2       24.20       19.19      4.44 o 
   2  -6   2       61.29       90.89     17.18 o 
   3  -6   2      326.74      275.33      8.17 o 
   4  -6   2      506.75      575.64     14.76 o 
   5  -6   2       14.36       12.36      2.92 o 
   6  -6   2      310.75      316.60     11.75 o 
   7  -6   2      111.79      115.75      4.92 o 
   8  -6   2       14.27       15.35      4.12 o 
   9  -6   2       31.10       40.79      8.22 o 
  10  -6   2       19.05       18.38      5.61 o 
  11  -6   2        1.42       -3.72     10.63 o 
 -13  -5   2        0.66        3.52      7.05 o 
 -12  -5   2       33.70       36.31      5.76 o 
 -11  -5   2        0.34        0.42      3.23 o 
 -10  -5   2       16.78       12.34      3.52 o 
  -9  -5   2       97.96      110.66      3.90 o 
  -8  -5   2      397.95      381.14      7.65 o 
  -7  -5   2       35.46       33.61      2.11 o 
  -6  -5   2     1008.91     1020.81     17.32 o 
  -5  -5   2      221.14      199.67      8.94 o 
  -4  -5   2       15.10        9.01      2.49 o 
  -3  -5   2       27.85       42.53      1.70 o 
  -2  -5   2      940.30      960.96     18.11 o 
  -1  -5   2     2180.66     2200.91     32.11 o 
   0  -5   2     1476.00     1547.97     43.31 o 
   1  -5   2     5894.19     6031.90    117.72 o 
   2  -5   2      204.97      238.45      6.03 o 
   3  -5   2      619.99      650.67     12.67 o 
   4  -5   2      212.87      190.08      5.20 o 
   5  -5   2      270.51      272.70      5.50 o 
   6  -5   2       14.64       17.89      2.66 o 
   7  -5   2      132.37      130.62      4.37 o 
   8  -5   2       46.18       49.39      4.94 o 
   9  -5   2       22.95       15.33      4.27 o 
  10  -5   2        0.07        9.80      3.87 o 
  11  -5   2        2.70       -1.99      5.50 o 
 -13  -4   2        0.62        6.71      6.77 o 
 -12  -4   2        6.78        8.22      5.23 o 
 -11  -4   2       68.22       71.31      4.06 o 
 -10  -4   2        0.19        0.40      2.52 o 
  -9  -4   2      266.86      264.21      4.67 o 
  -8  -4   2       86.30       84.90      2.54 o 
  -7  -4   2       13.52       18.94      1.87 o 
  -6  -4   2        7.29        7.69      1.56 o 
  -5  -4   2     1155.99     1188.95     19.02 o 
  -4  -4   2     4403.14     4202.95     76.55 o 
  -3  -4   2      515.23      591.27     19.18 o 
  -2  -4   2     4917.98     5180.46    150.17 o 
  -1  -4   2        2.38        2.96      0.96 o 
   0  -4   2      398.29      384.10      8.17 o 
   1  -4   2        0.05        4.57      2.01 o 
   2  -4   2      322.36      249.08      5.45 o 
   3  -4   2      127.69      105.61      3.07 o 
   4  -4   2      587.92      597.17     10.04 o 
   5  -4   2      615.90      603.86      9.32 o 
   6  -4   2        0.62       -0.71      2.77 o 
   7  -4   2        1.71       -0.12      2.49 o 
   8  -4   2       71.70       62.29      3.24 o 
   9  -4   2       42.98       44.50      3.58 o 
  10  -4   2        0.09        3.21      3.57 o 
  11  -4   2       23.01       17.93      3.84 o 
  12  -4   2        1.29        7.68      6.10 o 
 -13  -3   2        0.20       -3.48      3.48 o 
 -12  -3   2        0.45        1.95      4.45 o 
 -11  -3   2        4.40        2.11      3.77 o 
 -10  -3   2       57.76       61.63      2.77 o 
  -9  -3   2       88.83       80.83      2.71 o 
  -8  -3   2       69.61       69.76      3.24 o 
  -7  -3   2     2203.20     2207.19     29.08 o 
  -6  -3   2       83.39       90.18      3.07 o 
  -5  -3   2     2870.95     2725.48     38.66 o 
  -4  -3   2      937.39      940.10     13.74 o 
  -3  -3   2      867.36      853.71     19.49 o 
  -1  -3   2     3662.17     3576.62    122.00 o 
   0  -3   2     7535.47     7312.72    348.26 o 
   1  -3   2      701.93      683.45     29.62 o 
   2  -3   2     6388.99     6814.04     96.53 o 
   3  -3   2      209.55      198.15      3.21 o 
   4  -3   2      118.19      136.18      3.59 o 
   5  -3   2       54.77       58.95      2.70 o 
   6  -3   2      110.83      116.05      2.42 o 
   7  -3   2      515.71      523.75      6.65 o 
   8  -3   2       18.22       17.52      2.41 o 
   9  -3   2       42.83       43.71      2.90 o 
  10  -3   2        7.66        9.18      3.43 o 
  11  -3   2        4.13        6.46      3.74 o 
  12  -3   2       12.50       13.31      4.13 o 
 -13  -2   2        3.06        5.88      4.33 o 
 -12  -2   2        1.77        1.87      3.35 o 
 -11  -2   2        3.16        5.19      4.21 o 
 -10  -2   2      342.31      354.42      6.96 o 
  -9  -2   2        9.85       13.50      2.04 o 
  -8  -2   2      147.38      152.81      3.25 o 
  -7  -2   2       87.40      108.18      2.32 o 
  -6  -2   2        1.93        1.90      0.68 o 
  -5  -2   2     2315.83     2295.63     27.64 o 
  -4  -2   2      208.51      221.18      3.40 o 
  -3  -2   2     8581.63     8637.30    166.92 o 
  -2  -2   2       20.50       17.90      3.88 o 
  -1  -2   2     1857.82     2196.29     50.35 o 
   0  -2   2      685.39      451.59     14.50 o 
   1  -2   2      225.94      257.99      6.30 o 
   2  -2   2     1185.77     1242.00     29.83 o 
   3  -2   2      787.75      756.78     15.73 o 
   4  -2   2     2204.35     2086.32     23.40 o 
   5  -2   2      155.86      141.68      2.65 o 
   6  -2   2      381.08      366.89      5.20 o 
   7  -2   2       23.32       24.69      1.86 o 
   8  -2   2       16.94       20.73      2.17 o 
   9  -2   2        4.21        3.49      2.33 o 
  10  -2   2      125.13      131.34      4.06 o 
  11  -2   2        0.30        3.54      3.31 o 
  12  -2   2        1.10       -1.65      3.60 o 
 -13  -1   2        7.90       12.48      4.49 o 
 -12  -1   2       21.16       18.87      3.88 o 
 -11  -1   2        1.06       -2.05      2.90 o 
 -10  -1   2        5.78        2.82      2.39 o 
  -9  -1   2       38.87       40.43      2.35 o 
  -8  -1   2      143.86      141.21      2.92 o 
  -7  -1   2       16.19       16.40      1.48 o 
  -6  -1   2      791.41      784.02      9.20 o 
  -5  -1   2     1177.61     1206.99     13.72 o 
  -4  -1   2      276.26      364.44      5.08 o 
  -3  -1   2       71.89       84.44      1.81 o 
  -2  -1   2     7177.45     7756.11    207.54 o 
  -1  -1   2     7202.39     8258.33    254.17 o 
   0  -1   2      124.31       93.03      3.62 o 
   1  -1   2    12879.95    12659.90    201.40 o 
   2  -1   2      126.73      130.05      3.12 o 
   3  -1   2     1798.11     1857.53     24.95 o 
   4  -1   2      320.90      322.82      4.67 o 
   5  -1   2      306.10      293.57      3.94 o 
   6  -1   2       66.78       66.44      1.78 o 
   7  -1   2      430.69      430.23      6.03 o 
   8  -1   2      123.11      138.16      3.58 o 
   9  -1   2       55.95       51.84      3.31 o 
  10  -1   2       19.17       19.28      2.69 o 
  11  -1   2       23.02       21.60      2.94 o 
  12  -1   2        1.16        5.99      4.09 o 
  13  -1   2        0.03        3.72      4.64 o 
 -13   0   2        0.06        1.42      4.39 o 
 -12   0   2       15.47       22.73      3.95 o 
 -11   0   2       21.97       26.13      3.07 o 
 -10   0   2       25.64       22.15      3.93 o 
  -9   0   2      181.67      180.01      3.78 o 
  -8   0   2      200.90      204.44      4.07 o 
  -7   0   2        7.31        8.79      1.53 o 
  -6   0   2        3.97        0.06      1.02 o 
  -5   0   2     3342.37     3465.63     36.50 o 
  -4   0   2     8129.16     7916.15    102.46 o 
  -3   0   2     3216.89     3523.17     56.17 o 
  -1   0   2      101.56      127.67      3.40 o 
   0   0   2     3327.92     1976.29     66.22 o 
   1   0   2     2410.60     2547.58     40.29 o 
   2   0   2     2420.68     2559.26     40.52 o 
   3   0   2     7842.23     7874.69    110.99 o 
   4   0   2       23.61       38.63      1.09 o 
   5   0   2     3959.92     3717.30     76.54 o 
   6   0   2        9.05       11.91      1.91 o 
   7   0   2      114.74       94.62      2.16 o 
   8   0   2        2.63        1.61      2.10 o 
   9   0   2       60.59       63.40      3.28 o 
  10   0   2       35.55       48.04      3.17 o 
  11   0   2       14.16       18.23      2.88 o 
  12   0   2       11.40       11.63      3.87 o 
  13   0   2        4.41        2.94      5.17 o 
 -13   1   2       26.47       23.92      5.53 o 
 -12   1   2        6.23        0.33      5.73 o 
 -11   1   2       47.54       48.80      3.51 o 
 -10   1   2       23.14       15.41      2.82 o 
  -9   1   2       81.92       77.66      4.74 o 
  -8   1   2       58.64       62.44      3.43 o 
  -7   1   2      531.07      536.04      7.07 o 
  -6   1   2       88.29       90.73      2.79 o 
  -5   1   2      859.26      846.50      9.23 o 
  -4   1   2      778.63      858.91     11.38 o 
  -3   1   2        7.57        6.60      2.28 o 
  -2   1   2     1329.97     1516.21     24.24 o 
  -1   1   2      260.04      262.62      3.78 o 
   0   1   2      523.97      677.01     15.92 o 
   1   1   2      503.58      545.76     18.24 o 
   2   1   2     5979.64     5737.77    111.16 o 
   3   1   2      230.96      102.68      3.92 o 
   4   1   2        7.99       12.77      2.84 o 
   5   1   2       36.67       27.44      1.10 o 
   6   1   2      773.95      783.33      7.88 o 
   7   1   2      371.70      384.05      4.82 o 
   8   1   2      289.99      283.15      4.32 o 
   9   1   2      162.36      163.52      7.10 o 
  10   1   2       76.39       70.52      3.11 o 
  11   1   2       10.88       11.82      3.89 o 
  12   1   2        6.98        3.82      3.53 o 
  13   1   2        0.28        4.07      4.61 o 
 -12   2   2        6.91        4.73      3.94 o 
 -11   2   2        1.15        6.58      4.21 o 
 -10   2   2       25.01       24.36      3.32 o 
  -9   2   2       97.42       91.29      3.53 o 
  -8   2   2        0.57        3.46      2.05 o 
  -7   2   2      103.34      108.93      2.72 o 
  -6   2   2      445.06      420.39      5.73 o 
  -5   2   2      810.75      801.49      8.37 o 
  -4   2   2       74.84       81.85      1.88 o 
  -3   2   2     5156.39     4923.75     58.59 o 
  -2   2   2      603.44      467.71      6.81 o 
  -1   2   2     1794.27     2027.74     36.38 o 
   0   2   2      252.27      283.51      7.99 o 
   1   2   2      760.81      765.10     12.57 o 
   2   2   2     4691.94     4585.21    124.01 o 
   3   2   2     3534.33     3364.65     48.72 o 
   4   2   2     5020.15     4992.86     65.88 o 
   5   2   2       21.09       26.58      1.27 o 
   6   2   2     1419.24     1323.54     15.29 o 
   7   2   2       11.28       12.12      1.34 o 
   8   2   2       32.47       45.61      1.77 o 
   9   2   2       55.77       62.23      2.06 o 
  10   2   2       46.59       43.03      3.25 o 
  11   2   2       32.93       48.56      4.55 o 
  12   2   2        3.89        2.78      3.47 o 
  13   2   2        5.35        1.85      4.02 o 
 -12   3   2        5.03        4.81      3.64 o 
 -11   3   2        8.21       10.93      4.35 o 
 -10   3   2        0.07       -1.13      3.79 o 
  -9   3   2        0.13       -1.50      3.02 o 
  -8   3   2      250.63      245.02      5.03 o 
  -7   3   2       49.39       42.46      1.98 o 
  -6   3   2      869.34      922.79     11.45 o 
  -5   3   2      553.44      549.47      7.63 o 
  -4   3   2      170.54      193.07      3.94 o 
  -3   3   2      278.78      290.63      4.12 o 
  -2   3   2     2090.92     2359.66     30.68 o 
   0   3   2     9977.11    10282.94    193.98 o 
   1   3   2     4681.13     4651.98     88.45 o 
   2   3   2      264.27      225.76      4.03 o 
   3   3   2     4904.99     4900.22    113.17 o 
   4   3   2        0.08        2.38      1.05 o 
   5   3   2       29.18       35.41      1.25 o 
   6   3   2      488.22      468.05      6.34 o 
   7   3   2      888.99      880.76     10.48 o 
   8   3   2      842.24      817.04     10.09 o 
   9   3   2        0.95        0.11      1.94 o 
  10   3   2      211.55      202.75      3.82 o 
  11   3   2        8.70       12.17      5.18 o 
  12   3   2       29.83       37.76      5.36 o 
  13   3   2        1.80       -1.78      3.97 o 
  14   3   2       22.79       17.94      5.23 o 
 -12   4   2        1.11        2.82      5.45 o 
 -11   4   2        7.65        7.82      3.45 o 
 -10   4   2       18.72       14.23      3.67 o 
  -9   4   2        0.67       -0.29      4.66 o 
  -8   4   2       60.59       55.52      3.26 o 
  -7   4   2      130.90      116.32      3.40 o 
  -6   4   2       77.96       73.60      2.39 o 
  -5   4   2      167.83      162.61      4.00 o 
  -4   4   2     1633.55     1699.64     27.06 o 
  -3   4   2       72.71       82.66      3.37 o 
  -1   4   2      281.56      238.06     17.98 o 
   0   4   2     1808.63     2020.43     38.23 o 
   1   4   2      563.71      696.39     11.47 o 
   2   4   2      783.82      815.96     15.83 o 
   3   4   2     5817.83     5844.72    108.77 o 
   4   4   2      707.87      751.16     12.98 o 
   5   4   2     6483.18     6608.09     87.16 o 
   6   4   2       38.87       32.68      1.46 o 
   7   4   2      436.50      425.34      6.04 o 
   8   4   2        0.55       -1.77      1.77 o 
   9   4   2       55.74       65.16      2.54 o 
  10   4   2       46.76       50.44      2.65 o 
  11   4   2       69.14       69.40      3.37 o 
  12   4   2       14.28       20.29      3.19 o 
  13   4   2        4.58       12.25      4.09 o 
  14   4   2        0.21        3.29     11.34 o 
 -11   5   2        0.52       -0.82      5.36 o 
 -10   5   2        2.34        1.41      3.47 o 
  -9   5   2        7.93        6.27      3.78 o 
  -8   5   2        1.86        0.15      2.69 o 
  -7   5   2       85.37       88.13      3.06 o 
  -6   5   2       37.80       31.00      2.22 o 
  -5   5   2      311.17      333.55      6.35 o 
  -4   5   2      545.78      533.91     10.16 o 
  -3   5   2       16.43       37.63      7.52 o 
  -2   5   2      373.46      354.05      7.53 o 
  -1   5   2      283.30      286.96      4.69 o 
   0   5   2     3489.54     3837.45     55.86 o 
   1   5   2       37.47       40.32      1.76 o 
   2   5   2     2959.30     2773.84     53.93 o 
   3   5   2       63.91      100.03      3.11 o 
   4   5   2       12.44       13.83      1.73 o 
   5   5   2        4.02        3.06      1.69 o 
   6   5   2      353.16      379.05      6.39 o 
   7   5   2      682.51      660.39      9.56 o 
   8   5   2       54.07       50.00      3.52 o 
   9   5   2       85.83       84.16      2.95 o 
  10   5   2        4.70        6.65      2.72 o 
  11   5   2        3.90        4.71      3.02 o 
  12   5   2        6.24       11.12      3.66 o 
  13   5   2        2.79        5.15     11.46 o 
 -11   6   2        0.80       -0.66     10.63 o 
 -10   6   2        0.40        1.50      5.41 o 
  -9   6   2        1.34        7.30      5.06 o 
  -8   6   2        2.67        5.39      2.91 o 
  -7   6   2        0.58        0.56      2.71 o 
  -6   6   2        8.18        5.84      3.64 o 
  -5   6   2      158.92      178.35      5.45 o 
  -4   6   2        4.57        4.92      4.02 o 
  -3   6   2     1834.90     1861.45     59.58 o 
  -2   6   2      633.05      620.16     15.69 o 
  -1   6   2      126.53      129.43      2.69 o 
   0   6   2      353.20      321.41      4.69 o 
   1   6   2     3180.71     3523.84    151.52 o 
   2   6   2      660.98      638.80     13.01 o 
   3   6   2      448.81      510.67     10.65 o 
   4   6   2     6778.95     7123.18    108.09 o 
   5   6   2      163.31      165.17      3.64 o 
   6   6   2     1387.77     1454.76     33.13 o 
   7   6   2      241.58      250.53      5.20 o 
   8   6   2       73.84       72.84      3.18 o 
   9   6   2       78.20       82.88      3.71 o 
  10   6   2       42.42       40.98      3.01 o 
  11   6   2      334.25      366.75      7.06 o 
  12   6   2        0.16        0.95      3.50 o 
  13   6   2        2.08        2.51      4.90 o 
 -10   7   2        1.33        3.82      5.67 o 
  -9   7   2        1.70        8.58      5.30 o 
  -8   7   2       12.55       13.22      4.38 o 
  -7   7   2        3.15        4.45      3.90 o 
  -6   7   2       66.55       71.53      4.01 o 
  -5   7   2       86.34       83.08      5.42 o 
  -4   7   2        0.06       -0.60      3.69 o 
  -3   7   2       54.46       55.49      3.96 o 
  -2   7   2      355.60      363.51     10.16 o 
  -1   7   2      483.99      477.50      6.85 o 
   0   7   2       24.79       25.53      1.21 o 
   1   7   2     3468.68     3565.23     68.89 o 
   2   7   2      989.30      989.12     19.75 o 
   3   7   2        3.20       -0.10      2.17 o 
   4   7   2        1.13        1.19      0.92 o 
   5   7   2      622.11      675.05      9.43 o 
   6   7   2     1316.05     1227.34     90.54 o 
   7   7   2      239.85      232.98      5.14 o 
   8   7   2      485.32      521.03     14.37 o 
   9   7   2       29.07       22.76      3.32 o 
  10   7   2       37.28       36.33      3.53 o 
  11   7   2        2.53        4.74      3.74 o 
  12   7   2        4.28        2.28      3.53 o 
  13   7   2        2.21        3.51      4.29 o 
  14   7   2        4.24        1.73      5.32 o 
 -10   8   2        0.34      -11.40     11.40 o 
  -9   8   2        8.62        8.05      5.58 o 
  -8   8   2       56.09       49.77      5.00 o 
  -7   8   2        4.49        8.26      4.20 o 
  -6   8   2       27.49       25.42      5.53 o 
  -5   8   2       71.58       65.53      5.43 o 
  -4   8   2      137.89      141.63      6.78 o 
  -3   8   2       53.51       53.65      7.88 o 
  -2   8   2      201.35      235.63      6.16 o 
  -1   8   2       60.18       72.51      3.60 o 
   0   8   2      162.64      162.08      4.50 o 
   1   8   2      320.22      371.01      8.31 o 
   2   8   2       55.07       63.08      3.01 o 
   3   8   2     1935.01     1931.77     37.87 o 
   4   8   2        7.06        9.39      2.66 o 
   5   8   2      579.34      612.97      8.73 o 
   6   8   2      333.27      328.92      5.39 o 
   7   8   2        0.56        4.10      2.44 o 
   8   8   2        2.08        3.18      2.83 o 
   9   8   2        8.91        8.39      3.15 o 
  10   8   2       43.78       45.51      3.77 o 
  11   8   2        2.66        3.75      4.19 o 
  12   8   2       12.29       15.57      4.61 o 
  13   8   2       11.78       11.47      5.75 o 
  14   8   2       13.11       22.33      7.85 o 
  -9   9   2        0.71        0.67      5.82 o 
  -8   9   2        0.10       -0.87      4.97 o 
  -7   9   2        6.78        0.01      6.28 o 
  -6   9   2        4.97        9.32      8.04 o 
  -5   9   2       22.39       26.05      5.33 o 
  -4   9   2       31.34       24.24      4.84 o 
  -3   9   2        2.02        2.48      4.58 o 
  -2   9   2       11.10       11.26      3.22 o 
  -1   9   2      149.01      144.47      4.85 o 
   0   9   2      699.74      725.75     14.55 o 
   1   9   2       37.56       44.91      2.95 o 
   2   9   2      456.49      460.92     10.25 o 
   3   9   2      744.76      748.61     15.65 o 
   4   9   2       20.05       21.90      4.45 o 
   5   9   2       25.39       19.32      3.95 o 
   6   9   2      193.70      192.15      4.65 o 
   7   9   2      436.12      454.24      7.98 o 
   8   9   2        4.12        1.35      2.76 o 
   9   9   2      128.48      134.95      4.37 o 
  10   9   2       24.25       30.95      4.14 o 
  11   9   2       34.21       24.73      4.23 o 
  12   9   2        9.94        6.23      5.40 o 
  13   9   2       49.89       48.39      6.16 o 
  -8  10   2        7.79       16.89      7.15 o 
  -7  10   2        1.14       -6.66      6.66 o 
  -6  10   2       42.88       44.10     13.35 o 
  -5  10   2       40.56       36.22      5.86 o 
  -4  10   2        0.84       11.18      5.00 o 
  -3  10   2       24.60       23.95      4.84 o 
  -2  10   2       32.43       37.96      3.78 o 
  -1  10   2       38.85       46.95      3.47 o 
   0  10   2        7.32        6.23      2.65 o 
   1  10   2       20.23       23.70      2.03 o 
   2  10   2      274.77      270.01      7.36 o 
   3  10   2       13.72       10.96      3.30 o 
   4  10   2      139.85      145.51      5.51 o 
   5  10   2       62.56       68.74      5.33 o 
   6  10   2        3.25        3.08      2.36 o 
   7  10   2        3.75        4.00      3.05 o 
   8  10   2      166.86      143.52      5.02 o 
   9  10   2       12.47       13.92      3.69 o 
  10  10   2      111.29       93.95      4.74 o 
  11  10   2       77.93       78.95      4.93 o 
  12  10   2        7.12       10.70      5.59 o 
  13  10   2       59.65       65.39      6.43 o 
  -7  11   2        3.50       -5.74      6.63 o 
  -6  11   2       10.32       11.66      6.51 o 
  -5  11   2       51.63       42.78      6.44 o 
  -4  11   2       12.51       12.35      5.63 o 
  -3  11   2       16.64       13.69      4.85 o 
  -2  11   2       61.11       49.89      9.69 o 
  -1  11   2       84.78       93.46      4.37 o 
   0  11   2        5.51        4.33      3.92 o 
   1  11   2      270.80      271.27      7.46 o 
   2  11   2       58.69       64.73      3.48 o 
   3  11   2      110.52      112.35      4.80 o 
   4  11   2       81.15       88.35      4.63 o 
   5  11   2      130.99      129.21      4.72 o 
   6  11   2       24.17       19.38      3.87 o 
   7  11   2       36.17       31.73      3.32 o 
   8  11   2      221.61      239.73      6.43 o 
   9  11   2       29.44       35.10      3.98 o 
  10  11   2       18.81       18.98      4.19 o 
  11  11   2       10.10       13.42      4.47 o 
  12  11   2        4.35       -2.64      5.56 o 
  13  11   2        4.76        1.43      9.70 o 
  -6  12   2        0.02       -0.44      6.71 o 
  -5  12   2        1.46       -2.66      6.40 o 
  -4  12   2       13.60       16.27      8.81 o 
  -3  12   2        0.30        0.48      5.32 o 
  -2  12   2       84.53       76.22      5.63 o 
  -1  12   2       95.14      104.51      4.91 o 
   0  12   2       27.12       28.07      3.55 o 
   1  12   2       31.97       32.24      3.19 o 
   2  12   2      207.18      220.51      8.24 o 
   3  12   2      100.75      104.46      4.25 o 
   4  12   2        3.31       -3.37      3.83 o 
   5  12   2      165.20      160.88      5.41 o 
   6  12   2       33.13       33.94      4.43 o 
   7  12   2        0.94       -3.18      3.18 o 
   8  12   2       11.36        7.32      4.57 o 
   9  12   2       40.80       33.48      4.10 o 
  10  12   2       42.56       49.12      4.60 o 
  11  12   2        1.83       -1.03      4.96 o 
  12  12   2       12.46        9.58      5.40 o 
  13  12   2       10.91       18.33      9.79 o 
  -5  13   2        7.29       13.20      6.83 o 
  -4  13   2        2.74        2.75      6.17 o 
  -3  13   2       25.01       20.73      5.81 o 
  -2  13   2        9.91        1.05      8.02 o 
  -1  13   2       14.38       13.82      4.87 o 
   0  13   2       42.27       37.08      4.02 o 
   1  13   2       34.22       46.83      5.48 o 
   2  13   2       37.64       31.18      3.02 o 
   3  13   2      110.20      114.28      6.50 o 
   4  13   2       50.87       53.55      7.38 o 
   5  13   2        0.13       -4.48      4.48 o 
   6  13   2       68.50       59.93      3.40 o 
   7  13   2       98.40       90.48      4.24 o 
   8  13   2        0.23        2.18      4.91 o 
   9  13   2        8.37       12.05      4.72 o 
  10  13   2       24.19       21.69      5.16 o 
  11  13   2       10.84        5.43      5.36 o 
  12  13   2        0.02       -2.58      9.01 o 
  -4  14   2        0.00       -2.67      6.20 o 
  -3  14   2       10.71       13.12      7.26 o 
  -2  14   2       26.69       26.42      5.75 o 
  -1  14   2        0.31        3.82      5.14 o 
   0  14   2       23.39       25.33      4.35 o 
   1  14   2       62.40       59.79      4.14 o 
   2  14   2       34.98       35.74      3.51 o 
   3  14   2       33.16       23.96      5.62 o 
   5  14   2       30.40       30.38      7.24 o 
   6  14   2        1.33       -4.92      4.92 o 
   7  14   2       37.15       34.23      3.72 o 
   8  14   2       31.05       28.01      4.11 o 
   9  14   2        8.10        1.93      5.36 o 
  10  14   2        2.10        9.97      7.59 o 
  11  14   2        5.33       10.28      7.96 o 
  -3  15   2        0.07       -5.55      6.44 o 
  -2  15   2       12.67       19.97      6.08 o 
  -1  15   2       35.35       31.22      5.72 o 
   0  15   2        3.79        4.75      5.16 o 
   1  15   2       27.27       24.85      4.23 o 
   2  15   2      117.29      119.20      6.89 o 
   6  15   2       38.81       37.48      5.61 o 
   7  15   2       11.97        7.55      3.97 o 
   8  15   2       63.16       52.83      4.34 o 
   9  15   2       14.37        8.45      4.91 o 
  10  15   2        4.76        2.20      7.02 o 
  11  15   2        4.67        4.09      7.78 o 
  -1  16   2        3.38        2.33      5.96 o 
   0  16   2        4.72        9.19      5.74 o 
   1  16   2        0.52       -5.74      5.74 o 
   2  16   2        4.93       14.55      4.95 o 
   7  16   2       10.82        4.81      7.65 o 
   8  16   2        0.27        0.25      4.42 o 
   9  16   2        8.84       12.13      6.38 o 
   1  17   2        4.50        6.23      6.05 o 
   2  17   2        3.09       12.72      5.29 o 
   8  17   2        7.26        7.57      5.10 o 
  -7 -16   3        9.91        5.01      5.65 o 
  -6 -16   3        0.48       -5.37      5.37 o 
  -5 -16   3        6.90        3.82      5.52 o 
  -4 -16   3        6.53        4.71      5.99 o 
  -3 -16   3        0.61       -6.38      6.38 o 
  -2 -16   3        1.88        8.76      6.87 o 
  -1 -16   3        4.87        7.08      7.50 o 
  -9 -15   3        0.05        2.26      6.73 o 
  -8 -15   3       10.15       10.41      6.32 o 
  -7 -15   3       15.14       23.71      5.29 o 
  -6 -15   3        8.09        7.26      4.85 o 
  -5 -15   3        0.87       -5.40      5.40 o 
  -4 -15   3       25.28       19.98      5.83 o 
  -3 -15   3       28.48       35.26      6.42 o 
  -2 -15   3        0.57       -4.26      6.32 o 
  -1 -15   3        8.73       14.87      6.96 o 
   0 -15   3       14.56        8.09      7.59 o 
   1 -15   3        0.89        8.25      7.83 o 
 -10 -14   3        0.17        7.31      7.13 o 
  -9 -14   3       28.87       25.72      5.08 o 
  -8 -14   3       39.57       32.33      5.60 o 
  -7 -14   3        6.11       10.20      5.02 o 
  -6 -14   3       64.29       53.35      5.31 o 
  -5 -14   3       25.29       29.04      4.74 o 
  -4 -14   3        2.74        0.46      5.43 o 
  -3 -14   3       32.10       32.42      5.98 o 
  -2 -14   3       19.96       16.93      6.17 o 
  -1 -14   3        0.38       -5.08      6.51 o 
   0 -14   3        8.08        7.05      6.90 o 
   1 -14   3        5.82        6.90      7.20 o 
   2 -14   3        0.11       -6.70      7.43 o 
   3 -14   3        0.08       -2.89      8.07 o 
 -11 -13   3       12.35        1.68      8.03 o 
 -10 -13   3        0.27        6.19      5.19 o 
  -9 -13   3        4.55       -1.32     12.99 o 
  -8 -13   3       30.95       33.24      4.69 o 
  -7 -13   3       17.52       13.79      4.92 o 
  -6 -13   3        2.38        4.31      4.73 o 
  -5 -13   3       55.83       47.74      4.66 o 
  -4 -13   3       20.34       17.56      6.61 o 
  -3 -13   3        1.89       -0.08      5.11 o 
  -2 -13   3       35.65       47.62      6.23 o 
  -1 -13   3       11.55       19.87      6.08 o 
   0 -13   3        5.75        0.71      6.28 o 
   1 -13   3       41.36       37.55      7.08 o 
   2 -13   3       16.38       15.20      7.26 o 
   3 -13   3       10.64       16.72      8.01 o 
   4 -13   3       10.70       10.79      6.13 o 
 -12 -12   3        0.05       16.71      9.50 o 
 -11 -12   3        6.56       10.52      6.40 o 
 -10 -12   3        9.44       19.85      6.77 o 
  -9 -12   3        0.12        5.67      4.68 o 
  -8 -12   3       32.84       35.82      4.48 o 
  -7 -12   3       70.32       55.40      5.21 o 
  -6 -12   3        2.76        2.95      4.54 o 
  -5 -12   3       86.20       72.45      5.41 o 
  -4 -12   3       90.32       95.28      5.23 o 
  -3 -12   3       44.06       45.42      6.70 o 
  -2 -12   3       12.50        8.63      5.01 o 
  -1 -12   3      159.89      169.60      9.23 o 
   0 -12   3       35.96       22.81      6.00 o 
   1 -12   3        9.98        7.83      6.41 o 
   2 -12   3       29.95       23.21      5.43 o 
   3 -12   3        0.75        2.62      5.46 o 
   4 -12   3        4.02       -3.30     10.14 o 
   5 -12   3        3.89       -6.36      6.36 o 
   6 -12   3        0.36       -6.75      6.75 o 
 -12 -11   3        0.95        3.00      8.98 o 
 -11 -11   3       19.91       16.32      5.54 o 
 -10 -11   3       26.84       14.18     12.25 o 
  -9 -11   3       13.27       12.02      4.66 o 
  -8 -11   3        3.07       -0.50      4.26 o 
  -7 -11   3        3.36        1.43      4.51 o 
  -6 -11   3       84.27       86.35      5.23 o 
  -5 -11   3        1.88        3.02      3.63 o 
  -4 -11   3       93.74       99.65      5.56 o 
  -3 -11   3      109.11      109.29      9.37 o 
  -2 -11   3        2.77       -1.82      3.73 o 
  -1 -11   3       70.83       77.60      5.86 o 
   0 -11   3       73.47       77.14      6.43 o 
   1 -11   3       19.88       19.30      4.85 o 
   2 -11   3       15.57        7.16      4.81 o 
   3 -11   3       46.98       33.35      9.93 o 
   4 -11   3       10.26        6.56      9.18 o 
   5 -11   3        1.32       -1.30      6.05 o 
   6 -11   3        4.27        4.73      6.37 o 
   7 -11   3        5.22        1.82      9.81 o 
 -12 -10   3        0.98        4.35      7.63 o 
 -11 -10   3        4.00        7.39      7.68 o 
 -10 -10   3        1.59        2.01      5.60 o 
  -9 -10   3       28.34       31.76      4.39 o 
  -8 -10   3        1.64       -3.78      3.78 o 
  -7 -10   3       10.52        4.20      5.52 o 
  -6 -10   3       78.22       73.55      4.83 o 
  -5 -10   3       14.59       23.42      3.79 o 
  -4 -10   3        6.90        1.52      5.86 o 
  -3 -10   3       84.55       83.50      4.74 o 
  -2 -10   3      143.96      152.84      5.95 o 
  -1 -10   3        8.38        6.43      6.99 o 
   0 -10   3      151.28      147.41      6.09 o 
   1 -10   3      114.08      112.06      5.38 o 
   2 -10   3        8.06        7.00      4.34 o 
   3 -10   3        1.87       -5.13      5.13 o 
   4 -10   3       88.61       79.13      6.07 o 
   5 -10   3       18.56       19.17      5.78 o 
   6 -10   3        1.27        1.91      6.03 o 
   7 -10   3       11.99        0.86      6.74 o 
   8 -10   3        0.78       -0.78      8.73 o 
 -13  -9   3        1.61        0.49      9.23 o 
 -12  -9   3       66.14       65.19      5.98 o 
 -11  -9   3       41.86       32.14      4.67 o 
 -10  -9   3       34.69       38.40      4.97 o 
  -9  -9   3      192.72      166.75      6.56 o 
  -8  -9   3       39.16       42.96      4.06 o 
  -7  -9   3       11.50       10.77      4.30 o 
  -6  -9   3       59.73       60.76      8.02 o 
  -5  -9   3      838.37      855.12     22.21 o 
  -4  -9   3      131.19      113.83      5.05 o 
  -3  -9   3      341.22      345.75      9.68 o 
  -2  -9   3      350.02      378.50     10.32 o 
  -1  -9   3      137.71      138.81      4.49 o 
   0  -9   3       68.68       70.99      3.42 o 
   1  -9   3       78.90       89.14      7.36 o 
   2  -9   3      440.19      430.47     16.86 o 
   3  -9   3       71.20       60.65      5.13 o 
   4  -9   3       30.01       22.14      5.80 o 
   5  -9   3       82.29       74.63      6.15 o 
   6  -9   3       29.60       30.12      6.08 o 
   7  -9   3        0.66       -5.70      9.71 o 
   8  -9   3        4.96        5.64      6.86 o 
 -13  -8   3        6.08        4.40      7.33 o 
 -12  -8   3        4.30        8.47      5.47 o 
 -11  -8   3        3.60        7.50      4.36 o 
 -10  -8   3       53.34       50.15      4.97 o 
  -9  -8   3       54.14       41.31      5.10 o 
  -8  -8   3      291.88      301.85      8.08 o 
  -7  -8   3      160.35      139.04      6.57 o 
  -6  -8   3       38.30       42.24      4.08 o 
  -5  -8   3        8.71        6.01      3.06 o 
  -4  -8   3       98.39       90.48      4.87 o 
  -3  -8   3       19.17       22.60      2.78 o 
  -2  -8   3       50.94       51.54      4.10 o 
  -1  -8   3      879.67      900.79     15.42 o 
   0  -8   3       49.69       57.19      2.94 o 
   1  -8   3      242.60      237.94      7.44 o 
   2  -8   3      136.94      124.85      8.89 o 
   3  -8   3       16.78       15.21      4.21 o 
   4  -8   3        7.03        4.21      4.52 o 
   5  -8   3        1.70        7.47      4.98 o 
   6  -8   3       51.53       46.87      5.76 o 
   7  -8   3        0.09       -3.80      5.96 o 
   8  -8   3        0.70        0.84      4.62 o 
   9  -8   3        0.70       -0.07      7.41 o 
 -13  -7   3        9.11       10.10      7.74 o 
 -12  -7   3        9.14       13.25      4.18 o 
 -11  -7   3       56.65       50.46      4.55 o 
 -10  -7   3      120.99      106.99      5.22 o 
  -9  -7   3       18.59       18.57      4.03 o 
  -8  -7   3       17.49       15.91      3.56 o 
  -7  -7   3      337.46      353.74      9.02 o 
  -6  -7   3      806.77      859.11     21.16 o 
  -5  -7   3      193.72      197.67      6.56 o 
  -4  -7   3     1051.18     1101.59     21.03 o 
  -3  -7   3      944.01      961.28     22.45 o 
  -2  -7   3       32.41       36.57      1.78 o 
  -1  -7   3        6.52        5.69      1.40 o 
   0  -7   3       20.90       27.26      2.27 o 
   1  -7   3      246.71      227.53      6.84 o 
   2  -7   3       30.40       28.66      4.10 o 
   3  -7   3      176.39      181.50      6.92 o 
   4  -7   3        4.89        8.75      4.24 o 
   5  -7   3       34.62       31.26      4.89 o 
   6  -7   3        1.05       -6.32      7.00 o 
   7  -7   3       12.72        9.28      5.01 o 
   8  -7   3       20.66       23.41      4.56 o 
   9  -7   3        0.35        0.49      5.29 o 
  10  -7   3        0.17       -2.39     10.40 o 
 -13  -6   3       11.11       12.54      7.69 o 
 -12  -6   3        1.38       -2.38      3.70 o 
 -11  -6   3       12.04       17.09      3.49 o 
 -10  -6   3        0.46        2.29      3.30 o 
  -9  -6   3      232.40      243.25      8.84 o 
  -8  -6   3      212.56      178.34      8.19 o 
  -7  -6   3      420.08      439.56     15.26 o 
  -6  -6   3      889.82      856.47     20.92 o 
  -5  -6   3        3.20       -0.51      0.51 o 
  -4  -6   3       46.39       53.69      2.97 o 
  -3  -6   3      321.64      297.04      6.32 o 
  -2  -6   3     1504.72     1393.10     20.50 o 
  -1  -6   3      261.57      307.63      5.63 o 
   0  -6   3      824.86      875.92     14.62 o 
   1  -6   3      513.21      458.09     11.90 o 
   2  -6   3       21.59       17.58      2.78 o 
   3  -6   3        7.44        5.23      3.39 o 
   4  -6   3      176.09      152.56      6.75 o 
   5  -6   3       71.63       89.95      3.91 o 
   6  -6   3        1.47        1.80      3.30 o 
   7  -6   3       90.01       89.23      4.59 o 
   8  -6   3       19.15       19.29      4.30 o 
   9  -6   3        1.90       -5.03      5.03 o 
  10  -6   3        0.34        2.98      5.67 o 
 -13  -5   3        1.02        3.43      7.12 o 
 -12  -5   3       10.39        7.99      5.27 o 
 -11  -5   3       62.21       65.67      3.84 o 
 -10  -5   3        4.34        0.54      3.27 o 
  -9  -5   3        4.24        2.38      3.75 o 
  -8  -5   3        6.24        5.16      2.50 o 
  -7  -5   3      780.04      870.29     14.80 o 
  -6  -5   3       15.49       18.57      3.13 o 
  -5  -5   3     1799.64     1577.62    224.08 o 
  -3  -5   3      947.80      949.95     27.01 o 
  -2  -5   3     2270.32     2357.43     55.12 o 
  -1  -5   3       49.62       51.35      2.05 o 
   0  -5   3      640.13      654.82     12.88 o 
   1  -5   3      489.42      458.80     11.76 o 
   2  -5   3     2083.79     2014.06     46.60 o 
   3  -5   3       35.55       38.21      3.89 o 
   4  -5   3      956.70     1015.47     19.50 o 
   5  -5   3       12.28        7.99      1.82 o 
   6  -5   3      104.09      103.53      3.38 o 
   7  -5   3       52.77       51.97      2.99 o 
   8  -5   3        1.57        0.15      3.02 o 
   9  -5   3        8.01       13.47      3.61 o 
  10  -5   3        2.23        0.57      3.74 o 
  11  -5   3        4.80        5.68      5.43 o 
 -13  -4   3        2.11       -2.85      6.66 o 
 -12  -4   3        4.55        6.30      5.12 o 
 -11  -4   3        3.06        2.70      3.51 o 
 -10  -4   3       50.89       59.66      2.90 o 
  -9  -4   3       23.59       24.70      4.07 o 
  -8  -4   3      338.74      336.69      7.87 o 
  -7  -4   3      663.45      642.31      9.83 o 
  -6  -4   3       58.23       57.80      2.10 o 
  -5  -4   3       38.64       44.15      1.79 o 
  -4  -4   3        3.99        4.91      2.14 o 
  -3  -4   3     1222.75      664.82     23.38 o 
  -2  -4   3      368.62      424.12     10.36 o 
  -1  -4   3     2540.26     2352.44     54.11 o 
   0  -4   3      305.19      264.41      6.64 o 
   1  -4   3     1274.90      663.23     21.55 o 
   2  -4   3      195.95      189.20      5.03 o 
   3  -4   3       15.03       12.12      1.20 o 
   4  -4   3      170.74      184.13      6.16 o 
   5  -4   3      251.08      218.22      4.87 o 
   6  -4   3      140.59      158.15      4.45 o 
   7  -4   3        4.15        7.82      2.91 o 
   8  -4   3       62.44       61.17      4.24 o 
   9  -4   3        8.35        9.69      3.63 o 
  10  -4   3        0.91       -0.34      3.50 o 
  11  -4   3        8.39        9.63      3.78 o 
 -13  -3   3        0.85        3.07      3.49 o 
 -12  -3   3       28.94       28.33      6.71 o 
 -11  -3   3        0.57        3.01      3.74 o 
 -10  -3   3       16.20       19.17      3.23 o 
  -9  -3   3        2.57       -0.20      2.50 o 
  -8  -3   3        0.45        2.86      2.98 o 
  -7  -3   3        8.27        4.41      2.46 o 
  -6  -3   3      773.14      801.63     10.98 o 
  -5  -3   3      328.60      314.68      6.59 o 
  -4  -3   3     3636.27     3864.25     60.99 o 
  -3  -3   3     3947.31     3808.82     90.43 o 
  -2  -3   3        5.66        0.60      0.93 o 
   0  -3   3      586.56      536.98     18.74 o 
   1  -3   3     7699.85     8385.18    207.32 o 
   2  -3   3      690.61      825.99     11.99 o 
   3  -3   3     2981.61     2892.86     41.27 o 
   4  -3   3      966.43     1016.91     13.65 o 
   5  -3   3       42.17       42.99      1.85 o 
   6  -3   3      154.91      136.99      3.22 o 
   7  -3   3       14.10       13.92      2.26 o 
   8  -3   3      203.75      225.91      5.23 o 
   9  -3   3        1.12        3.24      2.98 o 
  10  -3   3       36.96       37.36      3.74 o 
  11  -3   3        0.65       -3.40      3.78 o 
  12  -3   3        4.91       10.94      4.09 o 
 -13  -2   3        0.14       -2.73      4.34 o 
 -12  -2   3        1.88       -3.60      4.56 o 
 -11  -2   3        0.98        0.64      3.34 o 
 -10  -2   3       25.84       19.35      2.94 o 
  -9  -2   3      116.74      137.06      3.17 o 
  -8  -2   3      223.83      233.50      3.87 o 
  -7  -2   3      176.75      174.11      3.08 o 
  -6  -2   3       76.32       78.73      1.95 o 
  -5  -2   3        1.27        2.57      1.16 o 
  -4  -2   3      378.26      403.57      6.08 o 
  -3  -2   3      124.80      151.86      2.63 o 
  -1  -2   3     1707.15      737.31     25.15 o 
   0  -2   3     7956.02     7720.52    258.01 o 
   1  -2   3     2962.62     2876.78     96.21 o 
   2  -2   3      229.12      225.38      3.24 o 
   3  -2   3      152.33      137.67      2.50 o 
   4  -2   3      544.37      523.14      6.70 o 
   5  -2   3     3144.67     3052.31     83.35 o 
   6  -2   3        0.84        2.57      1.46 o 
   7  -2   3      722.15      703.36      8.49 o 
   8  -2   3       10.22        9.94      2.00 o 
   9  -2   3        2.66        1.47      2.20 o 
  10  -2   3       18.90       14.43      2.95 o 
  11  -2   3       18.55       17.11      3.90 o 
  12  -2   3       26.96       25.04      4.19 o 
 -13  -1   3        2.24       -2.22      4.43 o 
 -12  -1   3        2.73        2.58      4.17 o 
 -11  -1   3       14.56       15.36      3.06 o 
 -10  -1   3        0.17       -0.92      2.83 o 
  -9  -1   3        1.59        4.30      2.25 o 
  -8  -1   3       11.40       11.05      1.73 o 
  -7  -1   3      473.10      473.89      6.05 o 
  -6  -1   3      528.37      569.05      6.88 o 
  -5  -1   3      661.79      631.32      7.44 o 
  -4  -1   3      803.89      734.53      9.09 o 
  -3  -1   3      119.80      167.61      3.17 o 
  -2  -1   3       41.37       37.84      1.14 o 
  -1  -1   3      246.48      198.98      4.65 o 
   0  -1   3     4026.16     3976.23     73.03 o 
   1  -1   3       14.58       15.13      0.65 o 
   2  -1   3    11906.91    11538.45    288.79 o 
   3  -1   3      799.25      824.00     10.07 o 
   4  -1   3     2381.32     2316.79     25.83 o 
   5  -1   3      788.25      775.71      9.04 o 
   6  -1   3       12.28       14.27      1.49 o 
   7  -1   3       18.24       23.26      2.02 o 
   8  -1   3        0.84       -2.12      2.12 o 
   9  -1   3      221.34      231.83      5.41 o 
  10  -1   3        1.97       -1.99      2.61 o 
  11  -1   3       18.58       21.42      2.75 o 
  12  -1   3        0.33        1.47      3.64 o 
  13  -1   3        5.70        8.10      5.44 o 
 -13   0   3        1.88        0.51      4.51 o 
 -12   0   3        4.58        5.55      3.85 o 
 -11   0   3        5.56        1.46      3.54 o 
 -10   0   3       45.46       49.72      2.69 o 
  -9   0   3       49.60       41.60      2.45 o 
  -8   0   3      313.80      336.31      8.17 o 
  -7   0   3     1377.40     1375.09     15.78 o 
  -6   0   3      283.29      290.85      4.04 o 
  -5   0   3     1554.15     1714.66     18.26 o 
  -4   0   3      145.90      176.92      2.69 o 
  -3   0   3     3291.46     3491.24     44.88 o 
  -2   0   3     4050.61     4269.23     66.60 o 
  -1   0   3     9049.69     8697.44    184.39 o 
   1   0   3     2212.13     2245.14     41.51 o 
   2   0   3       37.82       41.21      1.35 o 
   3   0   3        3.11        1.72      0.83 o 
   4   0   3     1979.79     1953.69     23.27 o 
   5   0   3      149.29      142.30      4.70 o 
   6   0   3     2580.80     2521.68     32.78 o 
   7   0   3      959.84      939.31     11.83 o 
   8   0   3      127.86      107.46      2.85 o 
   9   0   3       61.76       55.87      4.64 o 
  10   0   3      112.84      126.16      4.32 o 
  11   0   3       20.82       32.63      3.98 o 
  12   0   3        7.62        9.10      3.57 o 
  13   0   3        2.88       -0.90      4.54 o 
 -13   1   3        0.69        5.13      7.71 o 
 -12   1   3        0.58        4.50      5.07 o 
 -11   1   3        0.02       -0.79      3.00 o 
 -10   1   3       88.12       91.72      3.42 o 
  -9   1   3        0.32       -0.46      2.49 o 
  -8   1   3        1.93        2.50      1.81 o 
  -7   1   3       28.55       28.34      1.89 o 
  -6   1   3      189.04      173.68      2.98 o 
  -5   1   3      578.21      623.11      7.91 o 
  -4   1   3      266.70      358.00      5.11 o 
  -3   1   3       39.68       30.18      0.98 o 
  -2   1   3      758.08      782.95     11.18 o 
  -1   1   3    10119.58    10384.95    162.18 o 
   0   1   3     1348.27     1522.36     27.88 o 
   1   1   3    12919.28    13517.02    242.63 o 
   2   1   3     1336.02     1476.24     21.03 o 
   3   1   3     7163.11     7126.02    130.95 o 
   4   1   3      247.57      241.36      3.42 o 
   5   1   3      421.58      380.73      4.54 o 
   6   1   3       15.30       17.21      1.49 o 
   7   1   3        7.20        9.00      1.54 o 
   8   1   3      198.22      211.58      3.96 o 
   9   1   3       41.14       31.84      2.40 o 
  10   1   3      265.13      283.06      9.96 o 
  11   1   3        4.87        3.86      3.26 o 
  12   1   3       23.68       23.63      3.77 o 
  13   1   3        2.00        1.04      4.12 o 
 -12   2   3        0.30        0.00      3.97 o 
 -11   2   3        0.74        0.61      3.72 o 
 -10   2   3        0.18       -0.77      2.99 o 
  -9   2   3       25.12       31.43      2.69 o 
  -8   2   3      105.04       97.70      3.15 o 
  -7   2   3       61.29       67.56      2.16 o 
  -6   2   3      357.32      366.69      4.82 o 
  -5   2   3      173.37      170.99      2.48 o 
  -4   2   3      266.29      250.11      3.12 o 
  -3   2   3       58.35       79.45      1.73 o 
  -2   2   3     5335.93     5631.50     72.79 o 
  -1   2   3     8273.05     8901.24    124.07 o 
   0   2   3     8889.44     8974.13    141.57 o 
   1   2   3      963.39      929.08     17.45 o 
   2   2   3       27.83       40.35      3.39 o 
   3   2   3     1273.64     1219.12     19.62 o 
   4   2   3      119.95      127.20      4.88 o 
   5   2   3     4989.33     4931.22     55.56 o 
   6   2   3     1263.58     1260.66     13.70 o 
   7   2   3      947.78      894.55      9.90 o 
   8   2   3      324.97      317.89      4.39 o 
   9   2   3        2.41        1.97      2.01 o 
  10   2   3       24.18       26.95      4.58 o 
  11   2   3        5.11       10.12      3.21 o 
  12   2   3       23.62       28.74      6.00 o 
  13   2   3        1.12        3.25      4.01 o 
 -12   3   3        2.81        3.88      4.02 o 
 -11   3   3       32.42       32.29      3.89 o 
 -10   3   3        0.91        1.31      3.94 o 
  -9   3   3       16.14       18.94      3.21 o 
  -8   3   3        9.98       12.02      2.30 o 
  -7   3   3        4.36        8.65      3.07 o 
  -6   3   3      139.90      146.38      3.04 o 
  -5   3   3     1190.80     1170.57     15.42 o 
  -4   3   3     1691.08     1730.76     22.73 o 
  -3   3   3      540.68      560.50      7.08 o 
  -2   3   3     1940.99     1938.46     23.51 o 
  -1   3   3        1.72        3.76      0.88 o 
   0   3   3     1543.25     1503.45     24.13 o 
   1   3   3      725.75      649.28     14.31 o 
   2   3   3     9119.49     8875.06    490.71 o 
   3   3   3     2212.28     2187.56     50.82 o 
   4   3   3      378.68      328.17      4.41 o 
   5   3   3      964.88      947.54     12.79 o 
   6   3   3       59.95       55.20      1.76 o 
   7   3   3      298.11      327.18      4.61 o 
   8   3   3       61.37       66.84      2.34 o 
   9   3   3      720.83      724.76      8.98 o 
  10   3   3       27.28       31.20      2.60 o 
  11   3   3      105.43      104.97      3.92 o 
  12   3   3       38.58       38.66      3.61 o 
  13   3   3        3.94       -2.33      3.94 o 
  14   3   3        1.51       11.91      7.53 o 
 -12   4   3        0.52        5.19      4.21 o 
 -11   4   3       16.05       24.99      3.48 o 
 -10   4   3       16.86       12.82      3.87 o 
  -9   4   3       80.39       62.60      4.02 o 
  -8   4   3        3.51       -2.30      3.23 o 
  -7   4   3      195.37      195.90      4.63 o 
  -6   4   3      120.77      122.53      3.52 o 
  -5   4   3        0.52        1.25      1.55 o 
  -4   4   3       72.68       70.99      2.08 o 
  -3   4   3      381.19      366.47      5.25 o 
  -2   4   3      367.18      393.91      5.98 o 
  -1   4   3     3619.33     3782.31     93.26 o 
   0   4   3     2612.50     2688.16     61.58 o 
   1   4   3      259.33      330.63      5.67 o 
   2   4   3      335.75      292.65      6.84 o 
   3   4   3      549.08      532.42     15.95 o 
   4   4   3     3987.85     4035.89     59.08 o 
   5   4   3        9.17       11.99      1.33 o 
   6   4   3     2642.26     2724.39     35.96 o 
   7   4   3      407.14      421.71      5.99 o 
   8   4   3      582.89      560.44      7.74 o 
   9   4   3       25.99       23.25      2.25 o 
  10   4   3        8.72        3.63      2.41 o 
  11   4   3       34.46       42.18      3.25 o 
  12   4   3        1.55       -1.23      4.15 o 
  13   4   3       24.85       28.19      4.34 o 
  14   4   3        0.23       25.99     12.77 o 
 -11   5   3        1.06        3.12      4.74 o 
 -10   5   3       34.60       38.96      3.95 o 
  -9   5   3        3.90        6.40      3.23 o 
  -8   5   3       12.21       14.97      3.00 o 
  -7   5   3       28.46       28.34      3.04 o 
  -6   5   3      171.09      176.01      4.84 o 
  -5   5   3      235.65      238.63      7.24 o 
  -4   5   3       87.10       90.25      2.29 o 
  -3   5   3      986.37      945.64     33.53 o 
  -2   5   3      117.43      104.52     17.51 o 
  -1   5   3      140.95      179.72      5.81 o 
   0   5   3       12.45        8.51      1.49 o 
   1   5   3     3059.49     3127.87     40.95 o 
   2   5   3       22.35       18.46      0.91 o 
   3   5   3     2535.25     2714.14     44.46 o 
   4   5   3      267.96      254.14      4.46 o 
   5   5   3      413.87      451.89      7.44 o 
   6   5   3      352.02      383.46      6.48 o 
   7   5   3       20.16       23.72      2.10 o 
   8   5   3      720.59      727.22     10.62 o 
   9   5   3       42.54       42.03      2.08 o 
  10   5   3      195.31      195.53      4.48 o 
  11   5   3       13.11       12.76      3.05 o 
  12   5   3       36.44       36.96      5.12 o 
  13   5   3       15.16       20.09      6.20 o 
  14   5   3        1.04        7.24     12.57 o 
 -11   6   3        9.54        0.44     10.40 o 
 -10   6   3       10.20        6.25      5.30 o 
  -9   6   3        1.33        1.23      5.13 o 
  -8   6   3       61.87       55.81      3.44 o 
  -7   6   3       54.18       47.93      3.02 o 
  -6   6   3       73.69       74.20      2.95 o 
  -5   6   3       76.26       82.01      3.56 o 
  -4   6   3      207.57      209.52      5.65 o 
  -2   6   3     1727.94     1020.26     32.90 o 
  -1   6   3     1387.11     1502.31     24.98 o 
   0   6   3     2491.44     2809.88     41.03 o 
   1   6   3     3813.54     4147.36     97.77 o 
   2   6   3        6.39        7.25      1.79 o 
   3   6   3       61.34       68.07      1.69 o 
   4   6   3      235.56      247.65      5.80 o 
   5   6   3     1536.03     1570.02     36.99 o 
   6   6   3      790.91      702.03     65.44 o 
   7   6   3     1150.28     1176.11     19.19 o 
   8   6   3      736.97      736.18     11.97 o 
   9   6   3        9.75        6.71      2.37 o 
  10   6   3        0.16       -0.35      2.75 o 
  11   6   3        3.11       -0.49      3.23 o 
  12   6   3       73.44       82.83      4.25 o 
  13   6   3       26.23       37.83      7.31 o 
 -10   7   3       17.42       10.07      6.46 o 
  -9   7   3        1.24        1.11      7.98 o 
  -8   7   3        6.89        0.35      4.21 o 
  -7   7   3       29.07       25.41      4.01 o 
  -6   7   3       46.74       47.45      3.73 o 
  -5   7   3       26.21       25.95      4.68 o 
  -4   7   3      429.73      433.64     11.77 o 
  -3   7   3       32.06       38.56      3.09 o 
  -2   7   3      483.00      428.09     11.61 o 
  -1   7   3      100.81       95.47      3.54 o 
   0   7   3      475.07      439.00      6.32 o 
   1   7   3      308.76      308.80      6.96 o 
   2   7   3     1469.34     1524.73     29.94 o 
   3   7   3      501.10      452.15      8.32 o 
   4   7   3      781.69      812.20     10.22 o 
   5   7   3      414.34      409.21      6.99 o 
   6   7   3       51.81       19.88      6.84 o 
   7   7   3       91.46       95.42      3.25 o 
   8   7   3       67.26       69.79      3.29 o 
   9   7   3      534.85      550.49      9.69 o 
  10   7   3        4.61       -0.27      3.36 o 
  11   7   3      152.71      154.71      5.13 o 
  12   7   3       11.88       14.92      3.49 o 
  13   7   3        0.29       -2.14      4.89 o 
  14   7   3        0.05        3.82      9.32 o 
 -10   8   3        0.05       -7.65     10.71 o 
  -9   8   3        2.19        2.83      5.58 o 
  -8   8   3        6.33        0.21      4.46 o 
  -7   8   3       49.36       47.01      4.55 o 
  -6   8   3       89.13       82.53      9.15 o 
  -5   8   3        1.54       -4.58      4.58 o 
  -4   8   3      115.44      120.77     17.46 o 
  -3   8   3      465.50      469.67     10.65 o 
  -2   8   3      261.12      280.74      6.83 o 
  -1   8   3      195.00      200.99      5.37 o 
   0   8   3      626.79      667.01     10.23 o 
   1   8   3      157.68      168.46      6.54 o 
   2   8   3       94.92      116.13      4.32 o 
   3   8   3      370.53      373.88      8.63 o 
   4   8   3      753.72      820.07     11.48 o 
   5   8   3       17.94       17.01      1.46 o 
   6   8   3     1543.95     1626.62     21.91 o 
   7   8   3       81.98       96.42      3.29 o 
   8   8   3      200.48      213.05      5.45 o 
   9   8   3       43.63       47.16      3.49 o 
  10   8   3       31.15       26.15      3.68 o 
  11   8   3        9.70        7.08      3.68 o 
  12   8   3       11.83       15.76      4.45 o 
  13   8   3        1.37        3.47      5.89 o 
  14   8   3        3.33        7.17      5.38 o 
  -9   9   3        0.98        0.60      6.82 o 
  -8   9   3        1.15       -0.76      4.69 o 
  -7   9   3        1.18        0.17      6.28 o 
  -6   9   3        1.13        8.97      6.14 o 
  -5   9   3       37.15       34.38      5.51 o 
  -4   9   3       47.79       42.20      5.07 o 
  -3   9   3      585.85      615.44     15.94 o 
  -2   9   3      390.29      391.14      9.06 o 
  -1   9   3      113.16      112.66      4.30 o 
   0   9   3      514.40      510.65     10.69 o 
   1   9   3     1815.52     1997.21     29.38 o 
   2   9   3      123.13      144.13      5.10 o 
   3   9   3     1546.36     1620.44     32.07 o 
   4   9   3      651.96      618.53     11.40 o 
   5   9   3        2.47        0.78      1.98 o 
   6   9   3      156.84      170.36      3.65 o 
   7   9   3       16.01       14.84      2.67 o 
   8   9   3      436.32      434.89      8.32 o 
   9   9   3       16.78       22.68      3.41 o 
  10   9   3       93.06       89.26      4.30 o 
  11   9   3       86.18       87.83      5.04 o 
  12   9   3        2.84        4.92      5.18 o 
  13   9   3        1.23       -3.51      5.75 o 
  14   9   3        0.40        2.56     10.98 o 
  -8  10   3       13.59       -2.85      8.88 o 
  -7  10   3        6.90       -2.17      6.67 o 
  -6  10   3        5.18       -2.42      5.84 o 
  -5  10   3       26.44       31.52      5.84 o 
  -4  10   3       32.76       33.46      5.37 o 
  -3  10   3       13.37       16.24      9.68 o 
  -2  10   3       74.27       76.76      5.70 o 
  -1  10   3      242.14      236.24      6.40 o 
   0  10   3       17.72       19.74      2.85 o 
   1  10   3       20.38       26.05      2.19 o 
   2  10   3      777.32      808.94     16.77 o 
   3  10   3      462.48      443.38     11.10 o 
   4  10   3        3.78        3.93      2.76 o 
   5  10   3      997.46      986.44     15.32 o 
   6  10   3      323.85      334.32      6.30 o 
   7  10   3      132.76      145.44      7.28 o 
   8  10   3      135.61      153.59      4.70 o 
   9  10   3        2.23       -0.43      3.31 o 
  10  10   3       14.67       15.54      4.10 o 
  11  10   3       11.54       11.84      4.30 o 
  12  10   3        5.43       -1.82      5.37 o 
  13  10   3        2.34        2.97      5.47 o 
  -7  11   3        3.90       -1.68      7.84 o 
  -6  11   3        0.08        1.85      6.48 o 
  -5  11   3        3.83        2.44      6.09 o 
  -4  11   3       59.31       62.29      6.06 o 
  -3  11   3       46.87       47.42      5.40 o 
  -2  11   3       27.33       24.65      3.98 o 
  -1  11   3      197.59      195.06      6.20 o 
   0  11   3       85.08       80.71      3.84 o 
   1  11   3        3.74        1.98      2.61 o 
   2  11   3      298.25      294.41      8.40 o 
   3  11   3      442.30      474.17     11.02 o 
   4  11   3       19.36       21.72      3.08 o 
   5  11   3      220.39      221.54      4.91 o 
   6  11   3      197.93      214.94      5.01 o 
   7  11   3       88.37       80.33      3.56 o 
   8  11   3       23.27       26.17      3.20 o 
   9  11   3      114.31      116.42      4.94 o 
  10  11   3       13.62       12.28      4.12 o 
  11  11   3       20.95       12.54      4.51 o 
  12  11   3        0.66        0.49      5.33 o 
  13  11   3        0.99       -0.06     10.00 o 
  -6  12   3        0.73       -1.17      6.85 o 
  -5  12   3        2.86       -6.20      6.20 o 
  -4  12   3       12.41        7.31      5.81 o 
  -3  12   3       17.89       13.79      6.08 o 
  -2  12   3       20.88       16.32      5.07 o 
  -1  12   3       22.63       26.35      3.95 o 
   0  12   3      140.68      159.08      5.80 o 
   1  12   3       31.22       35.30      3.23 o 
   2  12   3        8.47       13.66      5.05 o 
   3  12   3      102.25      107.34      6.46 o 
   4  12   3      222.54      222.58      7.28 o 
   5  12   3        0.52        1.00      3.46 o 
   6  12   3      105.70       98.86      3.83 o 
   7  12   3       79.48       84.77      4.13 o 
   8  12   3       14.06        7.44      3.70 o 
   9  12   3        1.07       -0.01      3.78 o 
  10  12   3       14.57       13.83      4.37 o 
  11  12   3        4.83        4.43      5.41 o 
  12  12   3        2.07       -3.72      5.65 o 
  13  12   3       10.24       11.76     10.05 o 
  -5  13   3       11.79        6.68      6.66 o 
  -4  13   3        2.63        5.83      6.29 o 
  -3  13   3        2.61       -4.22      5.59 o 
  -2  13   3       10.69        9.25      5.34 o 
  -1  13   3        3.71        3.47      5.72 o 
   0  13   3        6.88        6.15      3.72 o 
   1  13   3       25.14       21.93      3.52 o 
   2  13   3       14.78       12.16      2.91 o 
   3  13   3        3.65       -3.07      5.35 o 
   4  13   3       49.19       44.19      3.97 o 
   5  13   3       35.20       39.16      4.04 o 
   6  13   3        9.69        5.88      3.07 o 
   7  13   3       10.21       12.08      3.78 o 
   8  13   3       70.10       73.13      6.67 o 
   9  13   3        6.19        3.45      4.04 o 
  10  13   3       52.03       53.58      4.75 o 
  11  13   3       27.61       26.23      5.41 o 
  12  13   3        0.83       -3.62      9.08 o 
  -4  14   3        0.45        2.44      6.34 o 
  -3  14   3        0.64        2.39      6.06 o 
  -2  14   3        2.34       -2.29      5.77 o 
  -1  14   3        6.95        0.37      5.34 o 
   0  14   3        0.86        8.02      4.14 o 
   1  14   3       12.33       12.27      3.82 o 
   2  14   3       13.08       13.47      3.47 o 
   3  14   3        3.35        1.44      5.48 o 
   4  14   3        7.73       -2.26      5.42 o 
   5  14   3       69.33       64.33      7.22 o 
   6  14   3       17.97       15.74      3.70 o 
   7  14   3        2.28       -0.86      3.56 o 
   8  14   3        9.48       -1.58      4.78 o 
   9  14   3       18.37       10.75      4.30 o 
  10  14   3        5.02        1.99      5.33 o 
  11  14   3        2.69        2.54      8.17 o 
  12  14   3        5.63       -8.59      8.59 o 
  -3  15   3        2.70        9.01      6.36 o 
  -2  15   3        3.33        2.85      6.05 o 
  -1  15   3       19.69       21.35      5.75 o 
   0  15   3       25.13       28.25      4.58 o 
   1  15   3        2.13        4.19      4.00 o 
   2  15   3       53.52       46.32      4.32 o 
   3  15   3       30.13       34.82      6.34 o 
   6  15   3       42.51       51.66      7.45 o 
   7  15   3        0.62        0.05      3.60 o 
   8  15   3       17.21       15.42      4.13 o 
   9  15   3       46.68       38.75      5.10 o 
  10  15   3       14.17       13.66      6.18 o 
  11  15   3        0.66       -6.86      8.05 o 
  -1  16   3        2.13       -5.59      5.90 o 
   0  16   3        7.77        8.51      7.05 o 
   1  16   3        2.26        2.52      4.62 o 
   2  16   3        4.67        7.39      4.79 o 
   7  16   3        2.92        9.13      7.89 o 
   8  16   3        0.36       -2.42      4.45 o 
   9  16   3        0.89       -1.48     13.20 o 
  10  16   3        1.39       -7.06      7.06 o 
   1  17   3       11.11       17.36      6.40 o 
   2  17   3        9.08       25.22      5.52 o 
   8  17   3       16.49       16.97      5.10 o 
  -5 -16   4        0.14        1.00      5.96 o 
  -4 -16   4        2.53        4.95      6.45 o 
  -3 -16   4        1.59        3.55      6.83 o 
  -8 -15   4        1.27       -2.85      6.35 o 
  -7 -15   4        6.21       -1.17      5.43 o 
  -6 -15   4       10.59       13.34      5.41 o 
  -5 -15   4        1.22        1.69      5.84 o 
  -4 -15   4        4.42       12.30      6.38 o 
  -3 -15   4       11.40       17.33      6.68 o 
  -2 -15   4       13.92        8.61      6.84 o 
  -1 -15   4        1.64       -1.30      7.32 o 
   0 -15   4        5.22       11.53      7.88 o 
   1 -15   4       13.35        7.98      8.40 o 
  -9 -14   4        7.97        2.75      7.05 o 
  -8 -14   4        9.03        9.60     13.09 o 
  -7 -14   4        0.38        0.65      7.32 o 
  -6 -14   4        8.56        5.60      5.97 o 
  -5 -14   4       39.56       34.26      5.24 o 
  -4 -14   4        0.44        1.18      5.70 o 
  -3 -14   4        6.74       11.45      6.33 o 
  -2 -14   4       11.06       15.94      6.69 o 
  -1 -14   4        8.12        4.15      7.04 o 
   0 -14   4        6.11       -0.08      7.24 o 
   1 -14   4        2.85       -7.46      7.87 o 
   2 -14   4       11.75       16.64      8.14 o 
   3 -14   4        5.50        5.83      8.63 o 
 -10 -13   4       13.55       26.38      8.00 o 
  -9 -13   4        7.17        4.57      5.67 o 
  -8 -13   4       52.53       43.98     10.62 o 
  -7 -13   4        2.54        4.81      5.32 o 
  -6 -13   4        0.34        3.20      4.73 o 
  -5 -13   4        5.54        3.33      4.68 o 
  -4 -13   4       28.44       34.46      5.10 o 
  -3 -13   4       11.58        9.46      5.80 o 
  -2 -13   4       11.22        8.38      5.94 o 
  -1 -13   4       24.84       24.77      6.54 o 
   0 -13   4       10.93        2.19      7.06 o 
   1 -13   4        1.66        2.99      6.96 o 
   2 -13   4       23.08       18.00      7.80 o 
   3 -13   4       10.37       15.93      7.87 o 
   4 -13   4        0.10       -8.28      8.28 o 
 -11 -12   4        7.72       16.57      8.15 o 
 -10 -12   4       15.76       17.97      6.31 o 
  -9 -12   4       19.90        6.06      8.78 o 
  -8 -12   4        8.07        4.21      4.39 o 
  -7 -12   4       94.80       94.72      6.14 o 
  -6 -12   4      133.27      129.82     10.81 o 
  -5 -12   4        0.02        4.42      8.55 o 
  -4 -12   4      184.79      178.75      7.51 o 
  -3 -12   4      155.40      170.49     10.79 o 
  -2 -12   4        0.67        6.36      5.60 o 
  -1 -12   4        9.71        3.93      5.87 o 
   0 -12   4       26.34       25.77      6.39 o 
   1 -12   4       23.85       17.97      6.54 o 
   2 -12   4        2.60       -2.65      6.86 o 
   3 -12   4        4.82       -0.90      7.14 o 
   4 -12   4        0.82        5.78      5.99 o 
   5 -12   4        2.56        4.88      6.59 o 
 -12 -11   4       10.14       18.39      9.45 o 
 -11 -11   4       11.92        4.42      6.58 o 
 -10 -11   4        3.86        9.89      8.69 o 
  -9 -11   4       94.76       83.49      5.43 o 
  -8 -11   4       47.13       41.09      4.59 o 
  -7 -11   4       12.16       11.09      4.78 o 
  -6 -11   4       38.23       36.96      4.96 o 
  -5 -11   4       37.19       43.62      8.57 o 
  -4 -11   4       18.28       10.69      4.07 o 
  -3 -11   4      162.06      175.62      7.22 o 
  -2 -11   4       77.74       74.27      6.15 o 
  -1 -11   4        0.98       -1.28      5.32 o 
   0 -11   4       53.62       51.33      6.12 o 
   1 -11   4       12.70        7.68      6.19 o 
   2 -11   4       12.98        6.04      5.02 o 
   3 -11   4        4.38        1.95      7.97 o 
   4 -11   4        9.98        6.32      9.55 o 
   5 -11   4        0.21        2.71      6.18 o 
   6 -11   4        0.03       -1.45     10.03 o 
 -12 -10   4        0.62        1.37      9.36 o 
 -11 -10   4        8.72       12.21      6.57 o 
 -10 -10   4       27.39       25.13      4.96 o 
  -9 -10   4       13.53       19.20      4.65 o 
  -8 -10   4      164.67      162.65      6.37 o 
  -7 -10   4      275.21      278.26      9.34 o 
  -6 -10   4       13.01       21.19      4.23 o 
  -5 -10   4      190.70      180.03      7.93 o 
  -4 -10   4       84.38       83.13      4.66 o 
  -3 -10   4        0.81        2.41      3.69 o 
  -2 -10   4        6.62        8.63      3.91 o 
  -1 -10   4       84.28       76.81      7.16 o 
   0 -10   4        0.75        1.72      4.81 o 
   1 -10   4       56.47       56.54      4.65 o 
   2 -10   4       76.18       66.37      5.36 o 
   3 -10   4        3.81       -0.14      9.03 o 
   4 -10   4       31.83       35.45      5.72 o 
   5 -10   4        1.63       -5.65      5.65 o 
   6 -10   4        0.73       11.04      6.18 o 
   7 -10   4        0.58       -0.53     11.66 o 
 -13  -9   4        0.78       17.65     10.37 o 
 -12  -9   4        1.11        3.28      6.35 o 
 -11  -9   4       18.00       24.95      6.46 o 
 -10  -9   4       68.27       62.82      6.16 o 
  -9  -9   4        9.99       11.07      4.59 o 
  -8  -9   4      134.30      112.94      5.08 o 
  -7  -9   4       85.84       82.38      5.38 o 
  -6  -9   4        1.05        7.42      6.90 o 
  -5  -9   4        4.87        0.35      3.76 o 
  -4  -9   4      443.39      457.97     12.18 o 
  -3  -9   4      930.65      960.80     26.24 o 
  -2  -9   4        4.65        1.11      3.30 o 
  -1  -9   4     1038.09     1070.78     25.85 o 
   0  -9   4      291.89      279.03      7.13 o 
   1  -9   4       11.80        7.88      3.74 o 
   2  -9   4      114.00      105.16      7.67 o 
   3  -9   4       66.11       55.23      6.81 o 
   4  -9   4        1.95        0.27      5.03 o 
   5  -9   4       89.62       76.30      6.24 o 
   6  -9   4        8.23        8.75      6.08 o 
   7  -9   4        1.31       -0.07      7.80 o 
   8  -9   4        3.33        4.34      6.91 o 
 -13  -8   4        1.82        9.19     10.36 o 
 -12  -8   4        0.98        5.52      8.64 o 
 -11  -8   4       10.24       13.12      5.07 o 
 -10  -8   4        5.31       10.53      4.75 o 
  -9  -8   4       16.44       20.94      4.29 o 
  -8  -8   4      122.34      117.72      4.99 o 
  -7  -8   4       10.05       13.15      4.27 o 
  -6  -8   4      356.34      351.20     10.16 o 
  -5  -8   4        3.07       16.18     13.48 o 
  -4  -8   4      480.72      470.33     12.35 o 
  -3  -8   4      156.52      155.94      8.19 o 
  -2  -8   4       50.75       47.11      3.53 o 
  -1  -8   4      188.38      202.31      6.95 o 
   0  -8   4      680.54      694.57     14.14 o 
   1  -8   4      177.12      200.14      5.87 o 
   2  -8   4      244.72      244.02      8.01 o 
   3  -8   4      157.07      151.52      6.98 o 
   4  -8   4       22.41       19.49      4.75 o 
   5  -8   4        9.50        5.80      5.14 o 
   6  -8   4       23.97       21.21      5.74 o 
   7  -8   4       11.42        8.91     11.47 o 
   8  -8   4        0.06        1.78      4.74 o 
   9  -8   4       13.98       16.08      5.98 o 
 -13  -7   4        1.52       15.31      7.81 o 
 -12  -7   4       10.70       12.32      4.33 o 
 -11  -7   4        3.07        9.29      4.94 o 
 -10  -7   4       41.19       54.11      4.89 o 
  -9  -7   4      141.58      143.66      5.70 o 
  -8  -7   4       25.07       23.43      3.90 o 
  -7  -7   4       51.64       36.12      4.32 o 
  -6  -7   4        0.39        2.72      3.67 o 
  -5  -7   4      174.01      222.29     12.07 o 
  -4  -7   4      312.56      318.57      7.11 o 
  -3  -7   4      430.97      466.39     12.01 o 
  -2  -7   4     1237.31     1228.84     45.64 o 
  -1  -7   4        3.47        1.74      3.05 o 
   0  -7   4      203.75      236.60      5.90 o 
   1  -7   4      398.00      392.62      8.73 o 
   2  -7   4      176.17      175.26      8.64 o 
   3  -7   4      110.89      100.76      5.11 o 
   4  -7   4      402.31      378.18     11.61 o 
   5  -7   4      195.23      180.80      7.75 o 
   6  -7   4        6.00       -0.42      5.95 o 
   7  -7   4        9.47       10.63      7.07 o 
   8  -7   4        5.69        4.64      7.33 o 
   9  -7   4        0.73        6.67      5.63 o 
  10  -7   4        4.03      -10.26     10.35 o 
 -13  -6   4        1.06        1.29      7.52 o 
 -12  -6   4       21.36       24.06      3.95 o 
 -11  -6   4        0.53        0.64      3.45 o 
 -10  -6   4       12.42       15.71      3.46 o 
  -9  -6   4       18.14       18.26      4.04 o 
  -8  -6   4       70.17       87.42      4.47 o 
  -7  -6   4      179.88      184.62      5.90 o 
  -6  -6   4      131.44      129.82      6.01 o 
  -5  -6   4     1191.01     1108.66     29.08 o 
  -4  -6   4       10.36       21.57      5.08 o 
  -3  -6   4      104.20       99.45      4.10 o 
  -2  -6   4       72.12       62.07      2.34 o 
  -1  -6   4      638.73      664.20     11.28 o 
   0  -6   4     1619.18     1792.62     42.85 o 
   1  -6   4      517.31      480.72     12.58 o 
   2  -6   4     1857.04     1918.23     36.82 o 
   3  -6   4      112.36      114.66      5.29 o 
   4  -6   4      227.98      217.29      7.69 o 
   5  -6   4      357.51      346.75      9.84 o 
   6  -6   4      200.06      208.04      6.75 o 
   7  -6   4       12.40       14.54      3.99 o 
   8  -6   4       37.46       30.53      4.42 o 
   9  -6   4       18.02       17.57      5.54 o 
  10  -6   4        0.66       -4.23      6.14 o 
 -13  -5   4        2.42        8.09      7.16 o 
 -12  -5   4        7.69        4.82      5.43 o 
 -11  -5   4       46.96       57.94      3.84 o 
 -10  -5   4      146.17      149.38      5.81 o 
  -9  -5   4       30.51       26.62      3.10 o 
  -8  -5   4      262.97      266.80      6.27 o 
  -7  -5   4      248.75      247.77      5.74 o 
  -6  -5   4       66.61       81.88      7.77 o 
  -5  -5   4      122.85      114.84      5.17 o 
  -3  -5   4     3211.89     3148.79     72.64 o 
  -2  -5   4      825.91      877.28     20.89 o 
  -1  -5   4     4170.02     4460.08    116.05 o 
   0  -5   4      275.53      299.13      6.51 o 
   1  -5   4       41.65       50.91      2.41 o 
   2  -5   4       15.88       11.12      2.21 o 
   3  -5   4      740.30      738.00     12.58 o 
   4  -5   4      435.06      421.84     15.65 o 
   5  -5   4       15.96       16.39      1.90 o 
   6  -5   4      137.57      143.34      4.34 o 
   7  -5   4        3.13        2.29      2.72 o 
   8  -5   4        2.60        2.12      3.00 o 
   9  -5   4        2.29        2.22      3.55 o 
  10  -5   4       31.69       25.42      5.45 o 
  11  -5   4        0.05       -0.76     10.32 o 
 -13  -4   4        4.41       -3.35      6.92 o 
 -12  -4   4        7.91        5.75      5.24 o 
 -11  -4   4       39.32       48.06      5.49 o 
 -10  -4   4       73.62       70.63      3.20 o 
  -9  -4   4      107.03      105.41      3.37 o 
  -8  -4   4       93.45       88.65      3.05 o 
  -7  -4   4      738.40      766.64     11.58 o 
  -6  -4   4     1916.20     1829.83     29.68 o 
  -5  -4   4       73.43       76.06      2.95 o 
  -4  -4   4      651.75      655.66     12.69 o 
  -3  -4   4       29.68       15.04      3.62 o 
  -2  -4   4      215.45      222.38      9.42 o 
  -1  -4   4      412.50      310.72     44.65 o 
   0  -4   4      640.20      535.21     17.72 o 
   1  -4   4      725.11      697.45     13.71 o 
   2  -4   4       13.22        8.58      1.35 o 
   3  -4   4      718.38      679.46     10.14 o 
   4  -4   4       26.72       27.67      1.67 o 
   5  -4   4      177.14      162.94      4.27 o 
   6  -4   4       26.12       18.79      2.53 o 
   7  -4   4      175.54      176.02      5.13 o 
   8  -4   4        1.29        6.05      3.46 o 
   9  -4   4       56.13       54.31      4.17 o 
  10  -4   4        0.29       -2.89      4.33 o 
  11  -4   4        8.38       12.66      3.93 o 
 -13  -3   4        0.04        3.02      4.03 o 
 -12  -3   4       40.36       50.87      4.93 o 
 -11  -3   4       50.76       50.63      4.11 o 
 -10  -3   4       14.98       20.24      3.26 o 
  -9  -3   4      376.90      398.59      7.20 o 
  -8  -3   4        0.65        3.82      2.85 o 
  -7  -3   4       38.91       36.78      2.17 o 
  -6  -3   4      174.32      172.64      3.45 o 
  -5  -3   4      546.00      558.22      8.52 o 
  -4  -3   4     1612.18     1728.97     28.64 o 
  -3  -3   4     1138.85     1116.78     22.31 o 
  -2  -3   4     7044.55     6884.41    621.23 o 
  -1  -3   4        2.75        1.02      2.38 o 
   0  -3   4     2756.04     3015.98     72.95 o 
   1  -3   4      322.23      406.16      9.94 o 
   2  -3   4      246.27      187.38      4.51 o 
   3  -3   4      993.05     1017.23     16.42 o 
   4  -3   4      486.53      472.04      7.42 o 
   5  -3   4     1341.03     1349.14     20.13 o 
   6  -3   4        3.29       -0.20      1.97 o 
   7  -3   4       21.58       22.61      2.61 o 
   8  -3   4       18.42       13.07      2.81 o 
   9  -3   4       25.73       32.50      4.19 o 
  10  -3   4       36.22       38.78      3.53 o 
  11  -3   4        1.23       -4.57      4.57 o 
  12  -3   4        8.43        3.06      5.12 o 
 -13  -2   4        0.68       -2.95      3.58 o 
 -12  -2   4       42.43       41.14      4.44 o 
 -11  -2   4        4.96        1.65      3.80 o 
 -10  -2   4        6.97        5.93      3.14 o 
  -9  -2   4        1.17        5.09      2.34 o 
  -8  -2   4       18.56       20.12      2.01 o 
  -7  -2   4     1435.42     1437.03     16.44 o 
  -6  -2   4       31.34       37.36      1.46 o 
  -5  -2   4     2589.45     2601.00     33.57 o 
  -4  -2   4        5.12        7.05      1.42 o 
  -3  -2   4       39.49       35.48      1.89 o 
  -2  -2   4      295.31      355.35      4.83 o 
   1  -2   4     1053.80      934.40     35.38 o 
   2  -2   4     3697.42     3613.43     51.91 o 
   3  -2   4      323.86      316.65      6.21 o 
   4  -2   4      240.85      227.13      3.24 o 
   5  -2   4        1.95        3.86      1.08 o 
   6  -2   4       12.45       12.91      1.62 o 
   7  -2   4        1.58       -0.55      1.85 o 
   8  -2   4      337.81      352.28      5.84 o 
   9  -2   4       43.64       45.92      2.65 o 
  10  -2   4       10.57       12.42      3.29 o 
  11  -2   4        8.94       11.09      3.61 o 
  12  -2   4       13.48        5.41      4.59 o 
 -13  -1   4        2.61        7.18      4.52 o 
 -12  -1   4        0.94       -1.69      4.14 o 
 -11  -1   4        2.68       -1.74      3.80 o 
 -10  -1   4       75.27       73.35      4.56 o 
  -9  -1   4       44.48       41.88      2.39 o 
  -8  -1   4       38.02       42.65      1.92 o 
  -7  -1   4      139.32      138.04      2.93 o 
  -6  -1   4      688.48      715.87      8.48 o 
  -5  -1   4      212.72      208.64      3.51 o 
  -4  -1   4     3315.11     3581.45     42.46 o 
  -3  -1   4     3196.88     3516.31     44.56 o 
  -2  -1   4       59.16       47.72      3.24 o 
  -1  -1   4     5464.54     5088.03     87.91 o 
   0  -1   4        0.95       -0.27      0.55 o 
   1  -1   4      580.39      631.46     10.21 o 
   2  -1   4      310.23      328.66     10.08 o 
   3  -1   4      585.97      487.23      7.27 o 
   4  -1   4     1041.97      990.38     10.13 o 
   5  -1   4     1370.03     1271.41     12.98 o 
   6  -1   4      333.91      330.18      4.27 o 
   7  -1   4       34.01       37.62      1.92 o 
   8  -1   4       11.85       10.42      2.01 o 
   9  -1   4       22.92       21.86      3.07 o 
  10  -1   4       18.60       22.07      2.78 o 
  11  -1   4        1.26        1.40      2.66 o 
  12  -1   4       13.59       10.39      4.08 o 
  13  -1   4        0.09       -0.18      5.45 o 
 -13   0   4        7.61       11.40      4.58 o 
 -12   0   4       11.87        8.34      4.25 o 
 -11   0   4        4.00        1.04      3.91 o 
 -10   0   4       27.10       29.52      2.53 o 
  -9   0   4        3.99        3.02      2.42 o 
  -8   0   4        6.56        3.57      2.00 o 
  -7   0   4      811.25      851.42     10.10 o 
  -6   0   4     1169.19     1156.45     13.31 o 
  -5   0   4      446.63      485.50      5.60 o 
  -4   0   4    10815.95    10978.70    120.43 o 
  -3   0   4      114.12       90.97      1.76 o 
  -2   0   4     1600.37     1946.05     30.55 o 
  -1   0   4      145.82      124.65      2.87 o 
   0   0   4     4371.24     4582.59    302.83 o 
   1   0   4    14479.53    15558.74    247.58 o 
   2   0   4       48.06       46.10      1.45 o 
   3   0   4     5200.62     5166.74     81.98 o 
   4   0   4        0.49        2.30      0.82 o 
   5   0   4      249.20      265.24      4.28 o 
   6   0   4       74.30       77.14      2.73 o 
   7   0   4      837.93      844.85     10.74 o 
   8   0   4      229.18      238.64      5.89 o 
   9   0   4       25.89       26.88      2.49 o 
  10   0   4       66.70       65.91      3.05 o 
  11   0   4        0.42       -2.13      2.86 o 
  12   0   4       10.47       14.12      3.21 o 
  13   0   4        3.16        7.44      4.62 o 
 -12   1   4        2.25       -0.42      6.05 o 
 -11   1   4       20.02       21.37      3.17 o 
 -10   1   4        0.04        1.48      2.77 o 
  -9   1   4        5.01        8.17      2.27 o 
  -8   1   4       64.68       66.09      2.69 o 
  -7   1   4        5.14        9.71      1.81 o 
  -6   1   4      660.20      651.13      7.89 o 
  -5   1   4       84.73       80.93      2.14 o 
  -4   1   4     1845.38     1907.31     24.79 o 
  -3   1   4      804.06      817.84      9.93 o 
  -2   1   4     1595.19     1513.99     23.92 o 
  -1   1   4       12.24       13.48      0.74 o 
   0   1   4     2138.92     2021.06     37.26 o 
   1   1   4        1.78        2.58      0.89 o 
   2   1   4     1599.42     1542.12     22.31 o 
   3   1   4     1238.85     1207.40     19.54 o 
   4   1   4     2807.47     2712.71     35.14 o 
   5   1   4     1536.89     1436.52     16.22 o 
   6   1   4      190.65      172.69      2.95 o 
   7   1   4      532.55      468.62      6.08 o 
   8   1   4       89.68       95.54      2.54 o 
   9   1   4       27.17       36.22      2.51 o 
  10   1   4       30.48       32.44      2.72 o 
  11   1   4       20.09       19.03      2.88 o 
  12   1   4       36.07       40.12      4.01 o 
  13   1   4        0.13        3.57      3.68 o 
 -12   2   4        0.35       -1.38      4.03 o 
 -11   2   4       14.34       19.39      3.87 o 
 -10   2   4        1.18        0.93      2.88 o 
  -9   2   4        1.40        1.27      2.53 o 
  -8   2   4      154.57      146.09      3.96 o 
  -7   2   4      501.17      494.46      6.66 o 
  -6   2   4        0.17        0.79      1.48 o 
  -5   2   4     1696.64     1702.70     18.16 o 
  -4   2   4      650.37      638.63      7.06 o 
  -3   2   4        5.71        9.78      0.99 o 
  -2   2   4      211.66      223.81      2.96 o 
  -1   2   4       65.59       50.10      1.31 o 
   0   2   4     6617.22     6646.15    104.84 o 
   1   2   4     2399.15     2708.47     43.19 o 
   2   2   4    11314.49    11742.59    206.53 o 
   3   2   4      701.57      695.85     24.06 o 
   4   2   4      690.04      640.94      7.92 o 
   5   2   4       23.79       20.00      1.82 o 
   6   2   4     1237.56     1206.18     13.01 o 
   7   2   4      945.21      963.44     11.32 o 
   8   2   4      155.24      162.99      3.42 o 
   9   2   4      217.11      205.89      4.16 o 
  10   2   4        1.09       -0.35      3.84 o 
  11   2   4        0.58        5.54      3.60 o 
  12   2   4        3.53        6.47      3.52 o 
  13   2   4        6.27        6.69      4.24 o 
 -12   3   4        0.26        4.87      4.15 o 
 -11   3   4        1.22        1.55      3.75 o 
 -10   3   4       42.14       42.91      4.48 o 
  -9   3   4       20.58       18.05      3.26 o 
  -8   3   4      130.48      135.29      4.10 o 
  -7   3   4      216.87      211.06      4.87 o 
  -6   3   4       34.93       36.11      1.88 o 
  -5   3   4       49.71       48.32      2.05 o 
  -4   3   4      870.35      895.57     11.04 o 
  -3   3   4     5460.05     5421.89     65.65 o 
  -2   3   4      750.68      767.25      8.81 o 
  -1   3   4     4234.74     4681.00     74.11 o 
   0   3   4      525.79      585.65      9.60 o 
   1   3   4        1.10        3.94      0.90 o 
   3   3   4      842.01      797.57     17.88 o 
   4   3   4     2508.60     2364.13     30.87 o 
   5   3   4     2083.32     2137.35     28.03 o 
   6   3   4     1038.46     1009.61     14.91 o 
   7   3   4       31.12       33.22      1.50 o 
   8   3   4       24.52       25.00      2.09 o 
   9   3   4        5.79        4.44      2.23 o 
  10   3   4       85.65       95.01      3.33 o 
  11   3   4       54.47       61.77      4.37 o 
  12   3   4       31.62       30.57      5.19 o 
  13   3   4        0.42       -0.46      4.45 o 
  14   3   4        7.24        4.48     13.38 o 
 -11   4   4        0.41        7.62      4.41 o 
 -10   4   4       14.37       14.03      3.64 o 
  -9   4   4       57.11       53.69      3.63 o 
  -8   4   4       17.83       15.79      3.07 o 
  -7   4   4        2.93        3.95      2.51 o 
  -6   4   4      615.23      636.52      9.80 o 
  -5   4   4        2.45        5.27      1.78 o 
  -4   4   4       38.45       33.24      1.62 o 
  -3   4   4       94.31       95.83      2.12 o 
  -2   4   4      456.89      452.60      6.26 o 
  -1   4   4      621.51      682.48     11.21 o 
   0   4   4     1103.99     1112.79     18.32 o 
   1   4   4     9171.04     9086.85    253.38 o 
   2   4   4      419.02      461.69      9.04 o 
   3   4   4     3939.55     3983.76     65.81 o 
   4   4   4       33.65       33.29      1.56 o 
   5   4   4        5.04       11.97      2.12 o 
   6   4   4      368.37      362.75      5.55 o 
   7   4   4       69.18       66.99      2.04 o 
   8   4   4      620.66      597.22      8.22 o 
   9   4   4      166.77      166.78      3.87 o 
  10   4   4       21.35       17.89      2.59 o 
  11   4   4        0.78        1.10      3.12 o 
  12   4   4       11.55       18.46      7.82 o 
  13   4   4       21.83       30.58      4.84 o 
  14   4   4       15.89       21.17     17.35 o 
 -11   5   4        2.12       -4.04      4.04 o 
 -10   5   4        0.10       -0.22      3.17 o 
  -9   5   4       39.02       36.90      4.09 o 
  -8   5   4       19.49       16.27      3.61 o 
  -7   5   4        5.22        5.31      2.90 o 
  -6   5   4       27.48       33.26      2.70 o 
  -5   5   4       42.80       34.13      2.30 o 
  -4   5   4      791.85      823.95     13.78 o 
  -3   5   4       13.21       16.34      1.27 o 
  -2   5   4     1134.44     1153.42     16.97 o 
  -1   5   4      681.27      786.22     15.61 o 
   0   5   4      104.35      105.04      2.61 o 
   1   5   4      447.55      534.15      7.90 o 
   2   5   4      730.14      757.89     11.42 o 
   3   5   4     2333.66     2477.15     36.39 o 
   4   5   4      397.97      346.89      6.56 o 
   5   5   4     2033.42     1912.59     28.39 o 
   6   5   4       40.79       42.75      2.34 o 
   7   5   4       57.14       51.37      2.20 o 
   8   5   4        1.24       -1.14      1.63 o 
   9   5   4       89.23       96.42      2.73 o 
  10   5   4        9.28       10.12      2.42 o 
  11   5   4       62.48       67.05      3.32 o 
  12   5   4       18.96       21.51      4.80 o 
  13   5   4       21.98       23.84     12.33 o 
  14   5   4       12.91       34.35     13.30 o 
 -11   6   4        1.28        3.88     10.51 o 
 -10   6   4        1.60       -3.40      5.37 o 
  -9   6   4       10.07        8.27      3.62 o 
  -8   6   4        2.96        2.07      3.46 o 
  -7   6   4       83.94       79.76      3.41 o 
  -6   6   4       25.96       21.49      2.46 o 
  -5   6   4      342.62      346.56      8.15 o 
  -4   6   4      580.40      584.38     11.91 o 
  -3   6   4       38.38       41.14      2.07 o 
  -2   6   4        6.40        5.54      3.27 o 
  -1   6   4     1633.61     1105.04     35.39 o 
   0   6   4     2476.28     2550.64     41.48 o 
   1   6   4        8.30        9.84      0.78 o 
   2   6   4     4915.98     4947.98     59.92 o 
   3   6   4      439.15      455.10      6.51 o 
   4   6   4      268.14      312.52      5.40 o 
   5   6   4      346.95      374.46     10.13 o 
   6   6   4     1057.64     1034.14     20.18 o 
   7   6   4      256.23      275.23      5.63 o 
   8   6   4      141.44      147.53      4.37 o 
   9   6   4      805.98      842.45     12.30 o 
  10   6   4        7.86        6.50      2.77 o 
  11   6   4        2.24        1.36      3.31 o 
  12   6   4        0.17        5.56      3.20 o 
  13   6   4       27.22       33.00     13.80 o 
  14   6   4        5.25       26.22     12.47 o 
 -10   7   4        4.57        8.39      5.62 o 
  -9   7   4       14.22        7.04      8.51 o 
  -8   7   4        1.55        3.02      4.42 o 
  -7   7   4       32.24       35.31      4.20 o 
  -6   7   4        1.09       -2.52      3.49 o 
  -5   7   4       11.64       12.57      3.05 o 
  -4   7   4       48.00       43.78      4.47 o 
  -3   7   4      118.61      120.87      4.54 o 
  -2   7   4       37.00       16.93      2.63 o 
   0   7   4      315.51      290.37      5.42 o 
   1   7   4      487.82      514.88      7.95 o 
   2   7   4      227.37      264.54      4.07 o 
   3   7   4     1595.64     1672.43     22.46 o 
   4   7   4     2335.78     2426.64     36.47 o 
   5   7   4      108.46      117.31      5.22 o 
   6   7   4      667.49      340.89     23.17 o 
   7   7   4       40.97       40.73      2.70 o 
   8   7   4       13.47       12.16      2.82 o 
   9   7   4        5.43       -0.19      3.19 o 
  10   7   4      185.29      184.88      5.42 o 
  11   7   4        6.60        7.00      3.15 o 
  12   7   4       78.61       68.92      5.47 o 
  13   7   4       39.24       51.98      4.49 o 
  14   7   4        6.20       14.68      7.64 o 
  -9   8   4        1.49        6.84      5.68 o 
  -8   8   4        1.96        6.80      4.68 o 
  -7   8   4        1.04        4.61      4.22 o 
  -6   8   4       27.44       37.15      5.81 o 
  -5   8   4       45.74       49.88      5.38 o 
  -4   8   4        0.30        1.42      4.42 o 
  -3   8   4        2.72        3.68      4.54 o 
  -2   8   4      214.48      209.29      5.86 o 
  -1   8   4      321.02      362.42      8.08 o 
   0   8   4        8.34        3.61      1.72 o 
   1   8   4     1366.49     1446.98     21.41 o 
   2   8   4       56.81       68.93      5.01 o 
   3   8   4      328.86      369.91      7.26 o 
   4   8   4      166.40      170.39      3.34 o 
   5   8   4      248.88      233.78      4.76 o 
   6   8   4      212.38      241.33      5.02 o 
   7   8   4      143.78      137.64      4.08 o 
   8   8   4      560.08      569.90     16.18 o 
   9   8   4       18.56       16.06      3.29 o 
  10   8   4       48.00       57.97      4.19 o 
  11   8   4        2.27        5.07      3.93 o 
  12   8   4        0.62       -2.59      4.16 o 
  13   8   4        3.24        3.09      6.51 o 
  14   8   4        2.06        8.30      5.42 o 
  -9   9   4        0.17       -9.75      9.75 o 
  -8   9   4        0.58       -0.07      4.86 o 
  -7   9   4        0.13       -4.95      6.10 o 
  -6   9   4        7.14       11.85      5.71 o 
  -5   9   4        1.78       -0.68      5.25 o 
  -4   9   4       18.97       18.14      5.72 o 
  -3   9   4        5.17       10.48      4.34 o 
  -2   9   4      362.27      384.02      9.00 o 
  -1   9   4      146.81      149.93      4.95 o 
   0   9   4      218.10      216.34      6.60 o 
   1   9   4      417.60      420.05      6.82 o 
   2   9   4      107.65      103.53      4.18 o 
   3   9   4      241.50      242.79      5.62 o 
   4   9   4      211.29      229.06      5.09 o 
   5   9   4      872.25      908.39     14.14 o 
   6   9   4      256.40      260.11      4.60 o 
   7   9   4       22.62       28.31      2.83 o 
   8   9   4      211.67      218.99      5.46 o 
   9   9   4      384.84      388.08      7.68 o 
  10   9   4       88.74       98.93      4.45 o 
  11   9   4      166.57      164.44      5.33 o 
  12   9   4       78.69       85.01      6.22 o 
  13   9   4        0.29        0.32      7.24 o 
  14   9   4        5.36       13.88     10.55 o 
  -8  10   4        2.07       -0.83      7.27 o 
  -7  10   4       12.42        5.90      6.74 o 
  -6  10   4       16.43       18.79      6.28 o 
  -5  10   4        0.44        2.85      8.83 o 
  -4  10   4       18.25       23.39      5.82 o 
  -3  10   4       96.50       98.83      4.91 o 
  -2  10   4       19.39       21.75      3.71 o 
  -1  10   4       73.90       66.68      3.74 o 
   0  10   4      574.32      615.95     12.83 o 
   1  10   4       31.45       36.32      2.61 o 
   2  10   4      138.42      147.39      5.30 o 
   3  10   4      319.60      370.72      7.64 o 
   4  10   4      113.44      109.11      3.99 o 
   5  10   4        2.93        4.50      2.28 o 
   6  10   4      447.22      454.12      9.67 o 
   7  10   4      103.04      114.25      3.80 o 
   8  10   4      205.08      207.99      5.56 o 
   9  10   4      171.67      176.07      5.23 o 
  10  10   4        2.35        5.45      3.84 o 
  11  10   4       25.52       35.27      4.57 o 
  12  10   4        2.14       -1.36      5.31 o 
  13  10   4        4.40        1.45      5.78 o 
  -7  11   4        7.45       13.25      7.31 o 
  -6  11   4        6.98        7.89      6.60 o 
  -5  11   4        0.25        5.69      6.08 o 
  -4  11   4       29.89       29.36      5.78 o 
  -3  11   4       83.50       72.28      5.80 o 
  -2  11   4       14.39       20.95      4.06 o 
  -1  11   4       89.75       91.49      4.37 o 
   0  11   4      208.08      209.70      6.14 o 
   1  11   4        1.74        2.99      2.74 o 
   2  11   4       37.59       35.25      2.28 o 
   3  11   4      268.75      265.10      6.33 o 
   4  11   4      219.23      224.94      6.01 o 
   5  11   4        2.25        2.97      2.35 o 
   6  11   4      190.61      189.31      4.80 o 
   7  11   4       84.64       85.98      3.61 o 
   8  11   4       10.73        8.33      3.34 o 
   9  11   4       11.84        5.26      3.43 o 
  10  11   4       33.70       26.55      4.42 o 
  11  11   4       43.91       58.21      4.90 o 
  12  11   4        0.85        3.42      5.72 o 
  13  11   4       10.71       14.85     10.36 o 
  -6  12   4        1.94        6.33      6.87 o 
  -5  12   4        4.39        0.99      7.97 o 
  -4  12   4        7.24        4.90      5.90 o 
  -3  12   4       33.34       43.25     12.69 o 
  -2  12   4       45.73       46.30      4.63 o 
  -1  12   4       23.20       21.25      4.14 o 
   0  12   4       39.88       38.20      3.80 o 
   1  12   4      262.96      263.04      6.99 o 
   2  12   4      110.04      124.04      7.81 o 
   3  12   4       33.20       37.51      4.03 o 
   4  12   4       72.99       88.25      4.16 o 
   5  12   4       99.73      101.52      4.28 o 
   6  12   4        3.48       -2.79      2.79 o 
   7  12   4       63.21       54.31      3.44 o 
   8  12   4      128.32      119.38      4.29 o 
   9  12   4        4.70        5.78      4.10 o 
  10  12   4        7.55       11.14      4.41 o 
  11  12   4       19.36       11.61      5.45 o 
  12  12   4       15.04       13.48      5.85 o 
  13  12   4        0.12        6.38     10.47 o 
  -5  13   4        5.62        1.43      7.04 o 
  -4  13   4       15.01        4.09      6.29 o 
  -3  13   4        1.59        2.74      5.68 o 
  -2  13   4       10.19        7.20      5.57 o 
  -1  13   4       76.73       81.60      4.93 o 
   0  13   4       15.92        6.38      3.90 o 
   1  13   4       19.71       25.27      3.60 o 
   2  13   4      144.09      152.56      5.15 o 
   3  13   4       77.84       69.69      6.00 o 
   4  13   4        5.53       -1.94      4.26 o 
   5  13   4      158.19      155.86      5.46 o 
   6  13   4       68.79       71.74      3.44 o 
   7  13   4        0.22       -2.96      3.18 o 
   8  13   4       61.13       62.55      4.29 o 
   9  13   4       40.00       28.93      4.15 o 
  10  13   4        0.14       -0.29      4.31 o 
  11  13   4       33.41       27.96      5.80 o 
  12  13   4       15.80        0.95      9.47 o 
  -4  14   4        8.75        1.34     15.96 o 
  -3  14   4        8.71        7.54      6.08 o 
  -2  14   4        0.02        8.63      5.73 o 
  -1  14   4       13.91       16.46      4.65 o 
   0  14   4       51.02       46.09      4.48 o 
   1  14   4        3.93        4.38      3.92 o 
   2  14   4       37.26       32.29      3.50 o 
   3  14   4       78.37       79.28      6.95 o 
   4  14   4       33.60       39.82      8.54 o 
   5  14   4        6.83        6.87      4.88 o 
   6  14   4       69.45       68.18      4.97 o 
   7  14   4       46.91       44.31      3.81 o 
   8  14   4        1.16        2.02      4.39 o 
   9  14   4       10.85        8.34      4.34 o 
  10  14   4        0.29       -2.00      5.19 o 
  11  14   4        0.03       -0.18      5.39 o 
  12  14   4        0.07       -6.07      9.15 o 
  -3  15   4       15.66        8.46      7.82 o 
  -2  15   4        8.36        3.36      6.19 o 
  -1  15   4        3.39        8.35      5.65 o 
   0  15   4       40.13       42.75      5.77 o 
   1  15   4       27.46       29.64      4.24 o 
   2  15   4        0.62       -1.07      3.56 o 
   3  15   4       26.02       34.80      9.82 o 
   4  15   4       47.13       42.24      9.93 o 
   6  15   4       40.39       34.25      7.09 o 
   7  15   4       45.51       47.44      5.53 o 
   8  15   4        0.59        1.32      4.03 o 
   9  15   4        8.52        7.64      5.07 o 
  10  15   4       18.65       20.34      6.38 o 
  11  15   4        6.54       12.16      8.15 o 
  -2  16   4        0.38       -2.04     10.94 o 
  -1  16   4        0.08        8.76      5.94 o 
   0  16   4        0.18        3.49      4.75 o 
   1  16   4        3.48        4.78      4.90 o 
   2  16   4        4.88       10.39      3.97 o 
   3  16   4        0.81       -5.35      6.78 o 
   7  16   4        4.39        8.86      4.44 o 
   8  16   4        7.36       13.09      4.50 o 
   9  16   4        0.24        0.12      4.81 o 
  10  16   4        0.97       -1.66      7.24 o 
   0  17   4        2.77       16.34     12.13 o 
   1  17   4        0.24        4.15      4.78 o 
   2  17   4       12.82       16.44      5.23 o 
   8  17   4        8.73        4.89      5.02 o 
  -7 -15   5        4.28       -5.21      6.61 o 
  -6 -15   5        2.54       -5.13      5.64 o 
  -5 -15   5       21.88       19.13      6.82 o 
  -4 -15   5        9.08        7.32      6.88 o 
  -3 -15   5        1.06        3.96      7.01 o 
  -2 -15   5       15.72        9.91      7.60 o 
  -1 -15   5        3.38       -7.62      7.62 o 
   0 -15   5        0.59        5.87      7.99 o 
  -9 -14   5        0.09       11.45      7.60 o 
  -8 -14   5        4.44       -0.38      7.06 o 
  -7 -14   5        8.50       21.77      5.99 o 
  -6 -14   5        3.10        6.99      5.47 o 
  -5 -14   5        1.01       -5.27      5.69 o 
  -4 -14   5       24.26       26.20      6.73 o 
  -3 -14   5       17.61       19.49      6.99 o 
  -2 -14   5        3.60        6.21      6.86 o 
  -1 -14   5       17.85       24.66      7.58 o 
   0 -14   5        4.49       11.84      7.81 o 
   1 -14   5        0.02       -2.56      8.00 o 
   2 -14   5        2.90       11.46      8.49 o 
 -10 -13   5        1.99        5.20      7.83 o 
  -9 -13   5        4.29       10.31      6.17 o 
  -8 -13   5        1.69        2.15      5.89 o 
  -7 -13   5        9.19        7.00      5.76 o 
  -6 -13   5       15.20       13.17      9.64 o 
  -5 -13   5        0.44        3.08      5.08 o 
  -4 -13   5        6.28       -1.75      5.21 o 
  -3 -13   5       23.59       26.57      6.41 o 
  -2 -13   5        1.41        1.12      6.39 o 
  -1 -13   5       35.68       34.43      7.27 o 
   0 -13   5       49.99       41.99      7.45 o 
   1 -13   5        0.32       -7.30      7.30 o 
   2 -13   5       10.02       -3.67      7.83 o 
   3 -13   5       19.66       13.56      8.58 o 
   4 -13   5        2.78       -8.98      8.98 o 
 -11 -12   5        0.26        1.59      8.77 o 
 -10 -12   5       11.66       11.29      6.43 o 
  -9 -12   5       12.19        4.30      5.97 o 
  -8 -12   5        1.57        5.45      8.18 o 
  -7 -12   5       12.75        6.34      5.49 o 
  -6 -12   5       43.88       44.66      5.36 o 
  -5 -12   5       43.58       42.15      5.24 o 
  -4 -12   5        0.13        1.77      4.80 o 
  -3 -12   5       73.98       86.00      5.84 o 
  -2 -12   5       57.41       56.46      6.77 o 
  -1 -12   5       10.46        6.51      6.37 o 
   0 -12   5        9.05        6.87      6.68 o 
   1 -12   5       12.12        8.97      7.25 o 
   2 -12   5        9.74       10.57      7.58 o 
   3 -12   5        0.65       -6.10      7.98 o 
   4 -12   5        9.00       -4.54      8.04 o 
   5 -12   5        5.94       -0.99      9.13 o 
 -11 -11   5        0.99       11.73      8.59 o 
 -10 -11   5        1.42        1.49      8.56 o 
  -9 -11   5        0.20        4.32      5.96 o 
  -8 -11   5       58.26       59.36      6.00 o 
  -7 -11   5        0.82        6.26      5.31 o 
  -6 -11   5       51.43       48.41      5.29 o 
  -5 -11   5       59.74       56.06      4.97 o 
  -4 -11   5        0.78       -1.51     10.07 o 
  -3 -11   5        1.42       -0.22      5.39 o 
  -2 -11   5       20.57       29.07      5.23 o 
  -1 -11   5      126.38      114.23      7.62 o 
   0 -11   5       12.52        8.21      5.99 o 
   1 -11   5       30.32       28.32      6.74 o 
   2 -11   5       44.23       43.60      7.44 o 
   3 -11   5       14.80       14.19      7.10 o 
   4 -11   5        0.07       -0.15      7.55 o 
   5 -11   5       22.65       15.76      6.33 o 
   6 -11   5        8.69       -3.34      6.68 o 
 -12 -10   5        0.17       -9.37      9.37 o 
 -11 -10   5       25.90       29.72      6.63 o 
 -10 -10   5        9.24        4.62      6.00 o 
  -9 -10   5        0.09       -2.43      4.69 o 
  -8 -10   5       43.48       25.41      5.34 o 
  -7 -10   5       39.23       47.73      5.21 o 
  -6 -10   5       19.21       19.99      4.48 o 
  -5 -10   5       17.29       20.84      4.32 o 
  -4 -10   5      258.74      246.72      8.49 o 
  -3 -10   5       32.23       37.22      4.47 o 
  -2 -10   5       57.84       59.33      4.85 o 
  -1 -10   5       97.30      103.22      5.48 o 
   0 -10   5       64.27       70.48      6.50 o 
   1 -10   5       27.44       23.93      6.27 o 
   2 -10   5       43.80       40.57      6.84 o 
   3 -10   5       37.49       32.53      5.32 o 
   4 -10   5       22.62       20.80      5.62 o 
   5 -10   5        1.58       -2.16      6.45 o 
   6 -10   5        2.17       -6.15      6.15 o 
   7 -10   5        0.23       -2.22      9.79 o 
 -12  -9   5        0.04        4.01      5.78 o 
 -11  -9   5       27.86       30.56     10.73 o 
 -10  -9   5       21.86       21.28      5.03 o 
  -9  -9   5       40.03       42.13      4.92 o 
  -8  -9   5        0.09        1.53      5.13 o 
  -7  -9   5      393.38      399.68     17.71 o 
  -6  -9   5      220.00      188.56      7.64 o 
  -5  -9   5        8.88        7.58      3.91 o 
  -4  -9   5      114.24      100.75      8.71 o 
  -3  -9   5      284.29      312.26     12.16 o 
  -2  -9   5      212.94      236.47     23.40 o 
  -1  -9   5       22.45       38.46      4.21 o 
   0  -9   5      268.81      292.56      9.58 o 
   1  -9   5      130.00      136.33      8.96 o 
   2  -9   5       10.05       12.08      4.46 o 
   3  -9   5       43.15       33.10      7.83 o 
   4  -9   5       32.86       31.48      6.91 o 
   5  -9   5       13.04       11.89      5.77 o 
   6  -9   5        1.83        5.43      6.01 o 
   7  -9   5        7.02       11.13      6.33 o 
   8  -9   5        1.04        1.73      6.96 o 
 -12  -8   5       24.08       20.79      7.85 o 
 -11  -8   5       36.84       25.84      5.12 o 
 -10  -8   5       11.27       13.91      4.79 o 
  -9  -8   5       18.23       10.86      6.32 o 
  -8  -8   5       58.85       55.42      4.53 o 
  -7  -8   5      144.29      173.73      7.75 o 
  -6  -8   5      121.82      136.18      6.52 o 
  -5  -8   5      258.23      268.86      8.60 o 
  -4  -8   5       18.47       16.94      3.38 o 
  -3  -8   5      517.49      529.58     13.78 o 
  -2  -8   5       51.48       62.64      4.04 o 
  -1  -8   5      119.99      102.91      5.34 o 
   0  -8   5        1.00        1.90      3.97 o 
   1  -8   5       12.72       12.29      3.49 o 
   2  -8   5       74.92       64.40      4.76 o 
   3  -8   5        5.47        7.18      4.34 o 
   4  -8   5       63.98       58.30      5.48 o 
   5  -8   5        1.25        1.63      5.36 o 
   6  -8   5        0.02       -5.69      5.69 o 
   7  -8   5        0.12       -1.40      6.03 o 
   8  -8   5        1.51        0.36      4.82 o 
   9  -8   5        2.31       -2.99      8.98 o 
 -13  -7   5        5.47        0.14      7.63 o 
 -12  -7   5        2.07       -1.63      4.43 o 
 -11  -7   5       16.50       18.88      5.13 o 
 -10  -7   5       23.07       19.46      5.47 o 
  -9  -7   5       18.74       21.69      5.52 o 
  -8  -7   5      248.70      265.74      7.55 o 
  -7  -7   5      391.20      364.55     10.98 o 
  -6  -7   5       79.56       83.69      6.47 o 
  -5  -7   5      168.73      153.29      6.90 o 
  -4  -7   5       44.21       47.11      3.16 o 
  -3  -7   5      831.68      828.85     20.16 o 
  -2  -7   5       13.91       11.75      2.91 o 
  -1  -7   5      990.25      997.39     24.58 o 
   0  -7   5      250.37      240.85      8.19 o 
   1  -7   5      188.54      212.05      5.90 o 
   2  -7   5       55.54       58.95      4.37 o 
   3  -7   5       42.13       39.00      4.37 o 
   4  -7   5        8.85       12.71      4.70 o 
   5  -7   5       14.79       11.33      4.92 o 
   6  -7   5       30.52       38.73      6.13 o 
   7  -7   5        2.65        3.79      4.13 o 
   8  -7   5        4.45        0.70      4.68 o 
   9  -7   5        0.05       -3.40      5.55 o 
 -13  -6   5        0.28        8.02      7.70 o 
 -12  -6   5        7.54       12.51      6.14 o 
 -11  -6   5        2.62        5.27      3.98 o 
 -10  -6   5       35.01       27.24      3.66 o 
  -9  -6   5       22.54       16.85      4.95 o 
  -8  -6   5        3.84        4.31      3.53 o 
  -7  -6   5        1.22        4.93      5.38 o 
  -6  -6   5      463.08      516.88     13.73 o 
  -5  -6   5        0.02        6.41      4.22 o 
  -4  -6   5     1016.78      603.02     20.12 o 
  -2  -6   5       27.46       22.97      4.71 o 
  -1  -6   5      453.81      442.90     11.74 o 
   0  -6   5      364.81      416.93     17.91 o 
   1  -6   5       38.86       39.58      3.84 o 
   2  -6   5      343.98      329.57      7.77 o 
   3  -6   5      519.45      547.38     16.48 o 
   4  -6   5        2.17        1.25      5.05 o 
   5  -6   5      261.80      259.55     10.14 o 
   6  -6   5       46.91       47.29      4.09 o 
   7  -6   5        0.41       -3.88      3.88 o 
   8  -6   5        0.33        9.24      4.37 o 
   9  -6   5       17.01       12.28      5.43 o 
  10  -6   5        1.91        5.66      5.52 o 
 -13  -5   5        4.37       12.18      7.21 o 
 -12  -5   5        4.60        7.44      5.54 o 
 -11  -5   5       10.45        9.88      3.89 o 
 -10  -5   5        0.19        0.72      3.45 o 
  -9  -5   5      222.14      239.92      7.50 o 
  -8  -5   5        0.56       -0.34      2.71 o 
  -7  -5   5      140.12      140.03      4.62 o 
  -6  -5   5       47.78       44.05      3.95 o 
  -5  -5   5       29.89       25.55      3.31 o 
  -3  -5   5       20.05       21.68      4.61 o 
  -2  -5   5     1646.10     1664.33     57.01 o 
  -1  -5   5       58.88       57.95      5.08 o 
   0  -5   5     2992.07     2831.68     67.09 o 
   1  -5   5      160.73      179.57      4.93 o 
   2  -5   5      341.86      375.93      8.33 o 
   3  -5   5        1.66        3.20      1.94 o 
   4  -5   5        6.81        7.77      2.58 o 
   5  -5   5      454.16      461.77     16.17 o 
   6  -5   5       80.21       73.68      4.29 o 
   7  -5   5      120.29      117.78      5.02 o 
   8  -5   5       22.36       23.03      3.44 o 
   9  -5   5       17.79       16.48      5.21 o 
  10  -5   5        9.68       10.92      5.30 o 
  11  -5   5        3.46       16.82     11.42 o 
 -13  -4   5        0.11        0.63      7.16 o 
 -12  -4   5       10.14       12.24      6.74 o 
 -11  -4   5        3.70        1.30      4.98 o 
 -10  -4   5       28.64       34.25      4.14 o 
  -9  -4   5       54.96       57.60      2.81 o 
  -8  -4   5       18.87       17.62      2.27 o 
  -7  -4   5        2.12        5.33      1.78 o 
  -6  -4   5       77.21       72.73      3.12 o 
  -5  -4   5     1014.69     1058.96     20.23 o 
  -4  -4   5      202.00      199.74      4.87 o 
  -3  -4   5      959.34      821.34     18.96 o 
  -2  -4   5       34.71       44.04      5.24 o 
  -1  -4   5       35.29       31.17      2.37 o 
   0  -4   5      413.19      412.94      8.51 o 
   1  -4   5      262.71      250.01      5.35 o 
   2  -4   5     2187.39     2207.35     35.83 o 
   3  -4   5       41.53       32.88      1.54 o 
   4  -4   5      726.13      738.54     11.19 o 
   5  -4   5      406.06      414.06      7.88 o 
   6  -4   5       49.22       48.56      2.90 o 
   7  -4   5       20.53       19.10      4.40 o 
   8  -4   5       21.39       20.36      4.30 o 
   9  -4   5        0.66       -0.37      3.80 o 
  10  -4   5       15.76       18.92      3.59 o 
  11  -4   5        4.63        3.37      3.82 o 
 -13  -3   5        2.85        9.91      6.96 o 
 -12  -3   5        2.73        1.85      4.54 o 
 -11  -3   5        0.17       -1.82      6.03 o 
 -10  -3   5        2.67        0.90      3.54 o 
  -9  -3   5        4.03        1.44      2.63 o 
  -8  -3   5      377.02      383.55      6.86 o 
  -7  -3   5       56.50       58.46      2.46 o 
  -6  -3   5      927.82      958.19     14.15 o 
  -5  -3   5      565.47      530.70      9.09 o 
  -4  -3   5      117.94      169.56      3.28 o 
  -3  -3   5       95.97       60.95      3.71 o 
  -2  -3   5      636.16      611.68     34.74 o 
  -1  -3   5     6784.86     7133.45    164.24 o 
   0  -3   5     2702.73     3061.04     56.38 o 
   1  -3   5     1538.36     1470.74     21.10 o 
   2  -3   5     2340.56     2586.75     36.93 o 
   3  -3   5      210.97      216.18      4.04 o 
   4  -3   5      110.09      114.86      2.76 o 
   5  -3   5       29.83       28.16      1.88 o 
   6  -3   5     1421.84     1463.95     19.42 o 
   7  -3   5       98.64      103.86      3.13 o 
   8  -3   5       85.57       89.40      3.52 o 
   9  -3   5       22.17       17.85      3.18 o 
  10  -3   5       70.67       78.07      3.91 o 
  11  -3   5        2.00       -1.64      3.83 o 
  12  -3   5        1.78       -0.36      5.20 o 
 -13  -2   5        0.17        2.62      5.69 o 
 -12  -2   5        9.00        6.44      4.03 o 
 -11  -2   5       17.68       17.27      3.93 o 
 -10  -2   5       79.63       77.52      3.78 o 
  -9  -2   5        0.21       -0.04      2.63 o 
  -8  -2   5        0.24       -0.01      2.15 o 
  -7  -2   5      220.26      235.74      4.35 o 
  -6  -2   5      275.19      252.99      3.64 o 
  -5  -2   5        3.46        2.46      1.08 o 
  -4  -2   5     3444.84     3388.68     47.34 o 
  -3  -2   5     1411.29     1555.19     21.87 o 
  -2  -2   5     2679.27     2758.22     35.19 o 
  -1  -2   5      380.01      355.51      6.64 o 
   0  -2   5      834.47      840.62     13.50 o 
   1  -2   5     2376.85     2284.04     32.59 o 
   2  -2   5      423.89      398.96      6.18 o 
   3  -2   5     5122.89     5084.34     72.44 o 
   4  -2   5       34.14       40.71      1.45 o 
   5  -2   5      669.74      673.54      8.74 o 
   6  -2   5       41.47       46.11      1.80 o 
   7  -2   5      199.26      195.01      3.92 o 
   8  -2   5        3.49        5.16      2.79 o 
   9  -2   5       24.12       26.34      3.13 o 
  10  -2   5      124.60      130.61      4.39 o 
  11  -2   5        6.21        5.58      3.62 o 
  12  -2   5       18.86       19.88      4.27 o 
 -13  -1   5        0.22        0.35      6.07 o 
 -12  -1   5        9.21        9.17      3.58 o 
 -11  -1   5       15.14       16.18      3.99 o 
 -10  -1   5       57.03       54.74      4.02 o 
  -9  -1   5      234.85      239.07      6.71 o 
  -8  -1   5      340.15      334.43      7.16 o 
  -7  -1   5      271.60      293.11      4.27 o 
  -6  -1   5      798.22      813.94      9.58 o 
  -5  -1   5      175.63      223.93      3.06 o 
  -4  -1   5      572.41      649.42      8.08 o 
  -3  -1   5      365.59      390.72      5.39 o 
  -2  -1   5     5448.69     5092.24    138.58 o 
  -1  -1   5      318.64      349.42     12.99 o 
   0  -1   5     9841.88     5924.86    247.60 o 
   1  -1   5       48.57       46.59      3.85 o 
   2  -1   5      284.46      249.58      4.03 o 
   3  -1   5        7.27        8.87      1.30 o 
   4  -1   5       34.52       26.57      1.69 o 
   5  -1   5      833.31      791.77      9.36 o 
   6  -1   5      345.41      334.56      4.37 o 
   7  -1   5      711.77      720.43      9.28 o 
   8  -1   5       17.93       19.31      2.12 o 
   9  -1   5       36.91       32.00      2.79 o 
  10  -1   5        4.56        3.40      2.70 o 
  11  -1   5       10.10        9.18      3.57 o 
  12  -1   5        0.90        4.80      4.15 o 
 -13   0   5        1.36        5.55      5.40 o 
 -12   0   5        7.42        8.36      4.28 o 
 -11   0   5       33.43       30.37      3.56 o 
 -10   0   5       51.74       55.53      3.30 o 
  -9   0   5      242.46      237.05      6.72 o 
  -8   0   5        6.49       11.90      2.35 o 
  -7   0   5        0.83        3.30      1.59 o 
  -6   0   5       15.07       15.88      1.41 o 
  -5   0   5     2862.78     2786.02     29.47 o 
  -4   0   5     2289.90     2362.64     24.68 o 
  -3   0   5     1528.35     1396.82     17.95 o 
  -2   0   5     4906.88     5573.71     87.13 o 
  -1   0   5      563.37      714.38     11.64 o 
   0   0   5      818.69      945.93     46.73 o 
   2   0   5     4027.81     3719.50     48.68 o 
   3   0   5     1242.19     1357.29     16.47 o 
   4   0   5     5314.33     5345.58     59.47 o 
   5   0   5     1017.99     1083.43     13.40 o 
   6   0   5      260.91      211.62      5.39 o 
   7   0   5        4.17        2.72      1.76 o 
   8   0   5      184.84      195.95      4.25 o 
   9   0   5      152.61      177.52      4.04 o 
  10   0   5       15.29       15.15      2.68 o 
  11   0   5        1.44        5.35      2.75 o 
  12   0   5        2.08        1.85      3.43 o 
  13   0   5        0.42        2.82      5.51 o 
 -12   1   5        1.84        1.16      6.00 o 
 -11   1   5        1.79        0.61      3.26 o 
 -10   1   5       41.87       40.83      3.05 o 
  -9   1   5      141.76      125.59      3.33 o 
  -8   1   5        5.83        9.50      2.29 o 
  -7   1   5      443.40      438.91      6.56 o 
  -6   1   5     1080.42     1104.70     13.64 o 
  -5   1   5       17.34       18.51      1.42 o 
  -4   1   5     1376.07     1455.88     18.87 o 
  -3   1   5     6489.27     6880.13     76.04 o 
  -2   1   5       69.95       51.50      3.68 o 
  -1   1   5    10776.87    10888.53    170.28 o 
   0   1   5      943.82      907.27     16.97 o 
   1   1   5     4334.26     4618.54     83.62 o 
   2   1   5       21.99       26.93      1.15 o 
   3   1   5      162.61      169.98      3.10 o 
   4   1   5      847.31      863.06     10.61 o 
   5   1   5       94.29       89.55      1.85 o 
   6   1   5      612.12      574.70      7.49 o 
   7   1   5      238.65      216.22      3.67 o 
   8   1   5      366.68      371.68      5.69 o 
   9   1   5       47.01       46.48      3.10 o 
  10   1   5       65.38       54.68      3.09 o 
  11   1   5        8.75        7.35      2.84 o 
  12   1   5       19.95       15.52      4.51 o 
  13   1   5       20.26       16.22      3.71 o 
 -12   2   5        0.25       -3.92      5.96 o 
 -11   2   5        0.26        0.10      3.80 o 
 -10   2   5       19.46       15.01      2.98 o 
  -9   2   5       23.78       25.27      2.70 o 
  -8   2   5       27.60       28.21      2.87 o 
  -7   2   5       12.53       14.77      3.00 o 
  -6   2   5      332.07      325.15      4.80 o 
  -5   2   5      114.72      115.00      2.39 o 
  -4   2   5     1468.47     1525.10     16.24 o 
  -3   2   5     1492.82     1560.63     15.77 o 
  -2   2   5      468.34      425.75      5.77 o 
  -1   2   5        2.91        4.17      0.83 o 
   0   2   5     1560.16     1767.22     25.31 o 
   1   2   5     8395.21     8738.31    113.62 o 
   2   2   5      272.35      301.52      9.78 o 
   3   2   5     7459.00     7309.03     94.42 o 
   4   2   5     3206.26     3333.19     40.03 o 
   5   2   5     2042.48     1969.79     25.32 o 
   6   2   5      539.32      538.26      7.55 o 
   7   2   5        5.17        2.26      1.54 o 
   8   2   5      247.07      244.88      4.93 o 
   9   2   5      101.49      115.91      3.14 o 
  10   2   5      227.55      234.09      8.92 o 
  11   2   5       18.81       21.96      4.29 o 
  12   2   5       95.04       94.59      5.11 o 
  13   2   5        0.15        0.93      4.22 o 
 -12   3   5        0.04        2.80      4.14 o 
 -11   3   5        0.01        4.35      3.78 o 
 -10   3   5       10.50        4.39      3.58 o 
  -9   3   5        0.61       -0.63      3.15 o 
  -8   3   5       67.60       68.15      4.79 o 
  -7   3   5       99.69      112.42      3.25 o 
  -6   3   5      149.11      157.85      3.48 o 
  -5   3   5       28.72       32.48      1.49 o 
  -4   3   5       40.16       49.15      3.48 o 
  -3   3   5       10.67        9.73      0.80 o 
  -2   3   5     1875.55     1826.51     23.99 o 
  -1   3   5     1078.34     1223.62     15.91 o 
   0   3   5     3357.75     3326.00     52.72 o 
   1   3   5     2998.86     3010.81     57.17 o 
   2   3   5      311.66      306.19      5.69 o 
   3   3   5     1305.42     1432.91     21.65 o 
   4   3   5      832.17      861.98     14.88 o 
   5   3   5     3640.04     3662.69     40.96 o 
   6   3   5      302.58      309.14      5.18 o 
   7   3   5     3300.77     3173.48     35.65 o 
   8   3   5      101.65      104.29      2.59 o 
   9   3   5      224.54      211.96      4.33 o 
  10   3   5       53.12       48.19      3.37 o 
  11   3   5        1.39        4.87      4.10 o 
  12   3   5        1.83        3.39      5.59 o 
  13   3   5        3.14        5.10      4.44 o 
 -11   4   5       16.80       10.73      3.95 o 
 -10   4   5        0.09        4.04      3.56 o 
  -9   4   5        6.26        7.69      3.40 o 
  -8   4   5       18.16       16.60      3.19 o 
  -7   4   5       11.59        9.51      2.52 o 
  -6   4   5        0.55       -0.87      2.10 o 
  -5   4   5       17.87       18.50      1.46 o 
  -4   4   5      446.68      485.99      7.52 o 
  -3   4   5      601.87      597.79      7.60 o 
  -2   4   5     1065.75     1009.85     12.36 o 
  -1   4   5      639.45      758.18      9.98 o 
   0   4   5        4.84        8.71      2.10 o 
   1   4   5      809.00      897.71     24.35 o 
   2   4   5     9988.34     9658.06    381.65 o 
   3   4   5      482.42      478.37      9.53 o 
   4   4   5     3194.32     3248.10     42.26 o 
   5   4   5      524.33      521.87      7.35 o 
   6   4   5       58.00       62.63      1.93 o 
   7   4   5        2.85        5.26      1.72 o 
   8   4   5       50.06       58.22      2.20 o 
   9   4   5      453.35      474.55      9.59 o 
  10   4   5       23.93       26.31      2.84 o 
  11   4   5      179.07      175.35      5.22 o 
  12   4   5       20.00       21.21      5.90 o 
  13   4   5        5.18        9.31      4.48 o 
  14   4   5        0.29        4.37      7.19 o 
 -11   5   5        0.32        4.85      3.38 o 
 -10   5   5        8.65        3.94      5.08 o 
  -9   5   5        0.53        3.49      3.38 o 
  -8   5   5        6.40       12.60      3.70 o 
  -7   5   5      139.76      133.37      4.25 o 
  -6   5   5        2.14        7.39      2.59 o 
  -5   5   5      265.80      289.12      5.96 o 
  -4   5   5      114.21      103.34      3.03 o 
  -3   5   5      344.72      349.26      5.70 o 
  -2   5   5        3.90        5.84      1.13 o 
  -1   5   5     2219.30     2154.73     34.59 o 
   0   5   5       34.86       29.36      1.18 o 
   1   5   5      139.38      129.10      3.20 o 
   2   5   5        6.87        8.68      1.19 o 
   3   5   5      474.44      487.24     10.05 o 
   4   5   5     2669.62     2850.39     41.93 o 
   5   5   5        7.61        6.52      1.26 o 
   6   5   5     4109.73     4017.43     53.33 o 
   7   5   5      380.13      381.24      5.54 o 
   8   5   5      505.56      507.44     12.00 o 
   9   5   5       25.38       19.84      2.28 o 
  10   5   5       14.19        8.94      2.30 o 
  11   5   5        0.31        1.46      3.51 o 
  12   5   5       11.11       16.97      4.58 o 
  13   5   5        9.52       25.89     14.25 o 
  14   5   5       22.69       46.08     13.84 o 
 -10   6   5       15.02       13.76      5.37 o 
  -9   6   5       11.23        8.87      3.73 o 
  -8   6   5       14.86        8.39      3.55 o 
  -7   6   5       43.19       42.48      2.73 o 
  -6   6   5      192.10      188.39      4.94 o 
  -5   6   5        7.55        6.23      1.93 o 
  -4   6   5      745.61      805.25     13.85 o 
  -3   6   5      566.18      548.03      9.69 o 
  -2   6   5       96.14      120.76      3.37 o 
  -1   6   5     1328.38     1448.73     24.18 o 
   0   6   5      229.18      223.22      9.15 o 
   1   6   5      721.21      709.17      9.51 o 
   2   6   5        6.76       10.74      1.06 o 
   3   6   5     2934.17     3029.77     44.53 o 
   4   6   5     2256.68     2251.18     33.28 o 
   6   6   5      270.44      225.39     16.49 o 
   7   6   5      236.83      242.54      5.25 o 
   8   6   5      472.47      480.62      7.66 o 
   9   6   5        1.27        5.42      2.54 o 
  10   6   5      352.05      365.70      7.54 o 
  11   6   5      106.61      104.53      3.71 o 
  12   6   5        1.14       -2.55      3.65 o 
  13   6   5        5.59       16.26      6.14 o 
  14   6   5        0.06       13.30     13.35 o 
 -10   7   5        1.22       -5.48      5.58 o 
  -9   7   5       15.60        9.17      8.58 o 
  -8   7   5       17.49       14.78      5.27 o 
  -7   7   5        0.03        0.97      4.57 o 
  -6   7   5      160.32      164.24      6.23 o 
  -5   7   5       91.09      100.17      4.10 o 
  -4   7   5       80.99       76.74      5.07 o 
  -3   7   5       37.44       31.59      3.28 o 
  -2   7   5      762.89      473.28     12.53 o 
   0   7   5      512.25      476.28      8.12 o 
   1   7   5      707.70      683.68      9.24 o 
   2   7   5       25.15       29.14      1.11 o 
   3   7   5       86.84      113.63      2.53 o 
   4   7   5       39.04       41.75      1.65 o 
   5   7   5      899.49      901.02     15.79 o 
   6   7   5       39.06       41.87      2.46 o 
   7   7   5      647.00      670.01     11.02 o 
   8   7   5        2.36        0.21      2.86 o 
   9   7   5      156.68      161.13      4.82 o 
  10   7   5        0.20       -3.14      4.03 o 
  11   7   5        2.44       -2.87      3.34 o 
  12   7   5       17.65       24.31      3.47 o 
  13   7   5        1.97        9.52      5.21 o 
  14   7   5       10.97       15.45     13.11 o 
  -9   8   5       15.58       15.61      5.87 o 
  -8   8   5       35.08       31.28      6.48 o 
  -7   8   5       12.96        9.98      4.22 o 
  -6   8   5        0.87        2.84      3.78 o 
  -5   8   5      246.16      245.13      9.14 o 
  -4   8   5      475.22      501.41     13.81 o 
  -3   8   5        0.18        5.76      3.13 o 
  -2   8   5      188.86      209.43      5.96 o 
  -1   8   5      499.16      527.63     11.11 o 
   0   8   5       81.27       83.73      3.12 o 
   1   8   5      300.31      306.56      5.11 o 
   2   8   5      723.03      739.89     10.26 o 
   3   8   5       41.20       43.50      1.35 o 
   4   8   5      532.84      548.90      7.95 o 
   5   8   5       61.69       58.27      3.08 o 
   6   8   5       23.19       30.04      2.50 o 
   7   8   5       37.09       35.85      2.80 o 
   8   8   5       58.64       56.86      3.33 o 
   9   8   5      114.41      124.52      4.34 o 
  10   8   5       30.05       33.44      3.60 o 
  11   8   5       20.91       22.57      4.01 o 
  12   8   5        3.62        2.71      4.81 o 
  13   8   5        0.63        5.37      3.90 o 
  14   8   5        0.37       -7.31      7.31 o 
  -9   9   5        4.44        4.44      6.07 o 
  -8   9   5        0.11        7.91      5.08 o 
  -7   9   5       25.58       27.40      6.45 o 
  -6   9   5        0.51       -1.50      6.31 o 
  -5   9   5      105.39      103.77      6.58 o 
  -4   9   5      195.33      195.70     11.59 o 
  -3   9   5        1.38        1.95      3.64 o 
  -2   9   5      124.00      119.15      4.71 o 
  -1   9   5      485.23      527.45     14.34 o 
   0   9   5      440.91      473.38     10.14 o 
   1   9   5      145.86      162.42      3.96 o 
   2   9   5      231.07      225.62      4.21 o 
   3   9   5      144.56      137.16      2.89 o 
   4   9   5       28.90       26.76      2.89 o 
   5   9   5       12.96       10.92      2.22 o 
   6   9   5     1165.72     1158.45     17.88 o 
   7   9   5       28.68       28.35      2.89 o 
   8   9   5      206.71      212.41      5.54 o 
   9   9   5       73.05       78.75      4.03 o 
  10   9   5       17.74       14.40      3.82 o 
  11   9   5        9.59        9.53      4.08 o 
  12   9   5        8.83       14.12      6.02 o 
  13   9   5       29.32       30.66      7.37 o 
  14   9   5        0.09       -5.96     10.76 o 
  -8  10   5        3.12        2.73      7.55 o 
  -7  10   5        1.64        8.02     10.07 o 
  -6  10   5       16.13       25.49      6.45 o 
  -5  10   5       63.15       57.17      6.36 o 
  -4  10   5        0.48       -1.52      9.37 o 
  -3  10   5      145.04      147.79      6.09 o 
  -2  10   5       95.08      114.13      4.93 o 
  -1  10   5       42.06       38.02      3.63 o 
   0  10   5      376.91      395.77      9.04 o 
   1  10   5      675.36      683.92     16.76 o 
   2  10   5       24.83       26.64      1.99 o 
   3  10   5     1042.88     1017.61     14.98 o 
   4  10   5      284.81      311.27      7.14 o 
   5  10   5       90.89      113.54      3.76 o 
   6  10   5       65.71       77.37      3.18 o 
   7  10   5       11.81       10.07      2.94 o 
   8  10   5        5.70        6.37      3.22 o 
   9  10   5       14.79       14.60      3.86 o 
  10  10   5       50.84       51.22      4.15 o 
  11  10   5        0.48       -1.57      4.02 o 
  12  10   5       23.23       11.05      5.42 o 
  13  10   5        0.58       -1.98      8.10 o 
  -7  11   5        0.22        4.32      7.15 o 
  -6  11   5       15.48       16.10      6.68 o 
  -5  11   5       13.99       24.02     11.84 o 
  -4  11   5        0.99        6.26      5.66 o 
  -3  11   5       24.01       21.56      4.61 o 
  -2  11   5       22.90       20.04      4.13 o 
  -1  11   5        1.42        2.05      3.59 o 
   0  11   5       63.78       66.39      3.92 o 
   1  11   5      266.58      294.38      7.33 o 
   2  11   5       20.46       17.69      2.30 o 
   3  11   5      121.69      131.62      3.62 o 
   4  11   5      255.19      269.34      5.52 o 
   5  11   5      228.08      233.69      5.25 o 
   6  11   5        0.25       -1.91      2.69 o 
   7  11   5      156.47      154.05      4.75 o 
   8  11   5      126.04      120.85      4.29 o 
   9  11   5        5.26        2.03      3.53 o 
  10  11   5        0.62       -0.54      5.85 o 
  11  11   5       10.74        1.96      4.52 o 
  12  11   5        6.94        0.68      5.73 o 
  13  11   5        1.21       -6.69     10.26 o 
  -6  12   5        0.09        2.72      8.71 o 
  -5  12   5        2.51       -6.43      6.43 o 
  -4  12   5       11.78       21.44      6.64 o 
  -3  12   5        0.33       -3.77     12.64 o 
  -2  12   5       51.80       55.89      4.83 o 
  -1  12   5       59.93       58.45      4.42 o 
   0  12   5       20.76       23.56      5.36 o 
   1  12   5       26.66       32.20      4.92 o 
   2  12   5      182.69      188.14      6.44 o 
   3  12   5       20.84       21.71      2.67 o 
   4  12   5       43.21       43.49      3.66 o 
   5  12   5      145.08      152.65      4.31 o 
   6  12   5       17.83       14.55      2.91 o 
   7  12   5       35.26       26.04      3.30 o 
   8  12   5       92.38       88.32      4.06 o 
   9  12   5      120.03      111.09      4.58 o 
  10  12   5       11.82       17.51      4.45 o 
  11  12   5       18.81       19.20      5.68 o 
  12  12   5       12.62       10.47      5.98 o 
  13  12   5        0.00       -5.86     10.10 o 
  -5  13   5        0.06       -6.46      6.74 o 
  -4  13   5        1.76       -2.35      6.33 o 
  -3  13   5        5.24        2.67      6.18 o 
  -2  13   5        0.01       -1.10      4.62 o 
  -1  13   5       16.59       14.66      4.61 o 
   0  13   5       42.39       52.84      4.37 o 
   1  13   5       21.50       27.38      3.75 o 
   2  13   5       44.92       51.39      3.73 o 
   3  13   5      129.04      136.24     10.27 o 
   4  13   5      107.30      102.04      7.26 o 
   5  13   5       17.36       22.26      2.86 o 
   6  13   5      178.69      173.28      4.82 o 
   7  13   5       41.12       49.02      3.50 o 
   8  13   5       23.84       22.01      3.66 o 
   9  13   5       60.62       60.24      4.72 o 
  10  13   5        5.48        2.99      4.44 o 
  11  13   5        2.29        5.82      8.39 o 
  12  13   5        2.93       -6.79      9.14 o 
  -4  14   5        0.44       -9.93      9.93 o 
  -3  14   5        9.26       10.07      6.30 o 
  -2  14   5        9.21       10.78      6.77 o 
  -1  14   5        1.84        7.67      4.73 o 
   0  14   5       27.18       28.85      4.52 o 
   1  14   5       34.57       35.06      4.05 o 
   2  14   5        0.99        1.23      3.46 o 
   3  14   5       53.55       49.01      5.29 o 
   4  14   5       89.48       89.30      9.39 o 
   5  14   5       18.39       20.77      4.99 o 
   6  14   5        3.26        7.42      4.12 o 
   7  14   5       51.21       55.26      5.14 o 
   8  14   5       44.35       43.58      4.33 o 
   9  14   5        2.94        8.40      5.77 o 
  10  14   5       16.18        9.38      5.48 o 
  11  14   5        1.85        0.42      5.70 o 
  12  14   5        0.30       -8.17      9.16 o 
  -3  15   5        7.29       10.89      6.54 o 
  -2  15   5       19.35       15.18      8.28 o 
  -1  15   5        4.96       13.15      5.06 o 
   0  15   5        7.77       10.76      4.61 o 
   1  15   5       38.30       39.73      4.56 o 
   2  15   5       17.04       15.29      3.85 o 
   3  15   5        8.99        4.32      5.49 o 
   4  15   5       45.04       49.10      8.42 o 
   5  15   5       19.64       12.13      8.99 o 
   6  15   5        0.32        0.39      3.11 o 
   7  15   5       37.08       33.01      4.24 o 
   8  15   5       26.33       29.70      4.84 o 
   9  15   5        7.36        9.25      5.15 o 
  10  15   5        3.81        6.04      7.59 o 
  11  15   5        5.62        7.23      8.30 o 
  -2  16   5        0.58       -2.68      6.50 o 
  -1  16   5        4.98        7.46      6.07 o 
   0  16   5        3.97        0.16      4.89 o 
   1  16   5        0.20       -1.10      4.51 o 
   2  16   5        9.52       11.13      4.12 o 
   3  16   5       24.46       18.52      7.03 o 
   4  16   5        6.47       -4.44      6.68 o 
   7  16   5       14.66       11.76      3.85 o 
   8  16   5        1.70        8.60      4.47 o 
   9  16   5       17.84        5.64      6.08 o 
  10  16   5        0.37       -5.67      7.31 o 
   0  17   5       10.69        8.46      5.08 o 
   1  17   5        6.41       12.17      4.72 o 
   2  17   5        0.90       -0.43      4.30 o 
   3  17   5       24.07       14.72      7.52 o 
   8  17   5        2.13        4.02      4.55 o 
  -6 -15   6        0.23       -6.86      6.86 o 
  -5 -15   6        5.50       17.81      7.30 o 
  -4 -15   6       17.14       13.06      7.31 o 
  -3 -15   6        6.97        0.69      7.70 o 
  -2 -15   6        0.32       -6.96      7.74 o 
  -1 -15   6        9.52       11.87      8.21 o 
  -8 -14   6        0.02        6.35      7.43 o 
  -7 -14   6       16.13       19.13      8.69 o 
  -6 -14   6        5.02        3.58     11.93 o 
  -5 -14   6        1.21        3.87      5.85 o 
  -4 -14   6        1.83       -6.48      6.87 o 
  -3 -14   6       11.86       19.26      7.24 o 
  -2 -14   6       17.97       18.87      7.69 o 
  -1 -14   6        0.11       -0.64      7.54 o 
   0 -14   6       11.42        1.11      8.00 o 
   1 -14   6        6.89       -3.22      8.61 o 
  -9 -13   6        0.43       -7.48      7.48 o 
  -8 -13   6       27.86       28.30      6.40 o 
  -7 -13   6        7.89        0.95      5.96 o 
  -6 -13   6       20.14       22.15      5.89 o 
  -5 -13   6       36.24       27.94      5.85 o 
  -4 -13   6        0.19        0.32      5.59 o 
  -3 -13   6       22.20       28.96      7.14 o 
  -2 -13   6       11.23       12.44      7.09 o 
  -1 -13   6        0.07        1.28      7.11 o 
   0 -13   6       15.51       20.36      7.46 o 
   1 -13   6       13.80       12.79      7.79 o 
   2 -13   6        0.18       -2.64      8.19 o 
   3 -13   6        4.69        0.20      8.23 o 
 -10 -12   6        1.79        9.09      8.56 o 
  -9 -12   6        6.07        7.08      6.05 o 
  -8 -12   6       48.59       43.38      6.25 o 
  -7 -12   6       10.50        8.88      5.56 o 
  -6 -12   6       13.50        7.00      9.49 o 
  -5 -12   6       43.79       50.21      5.69 o 
  -4 -12   6       27.02       19.76      5.60 o 
  -3 -12   6       12.05       18.91      5.34 o 
  -2 -12   6       16.65       22.45      6.70 o 
  -1 -12   6       55.29       55.40      7.36 o 
   0 -12   6        9.62       16.43      7.39 o 
   1 -12   6       11.93       25.22      7.48 o 
   2 -12   6        9.05       18.83      8.03 o 
   3 -12   6        2.78       15.18      8.07 o 
   4 -12   6        0.41       -1.87      8.47 o 
 -11 -11   6        5.52        0.52      8.66 o 
 -10 -11   6        6.97       20.43      6.61 o 
  -9 -11   6        2.35        4.98      5.94 o 
  -8 -11   6        4.07        5.74      5.80 o 
  -7 -11   6       12.71       17.57      7.08 o 
  -6 -11   6       59.79       49.35      5.56 o 
  -5 -11   6       14.18       15.84      4.90 o 
  -4 -11   6       41.50       34.10      4.99 o 
  -3 -11   6       19.42       25.15      6.85 o 
  -2 -11   6        6.29        1.62      4.99 o 
  -1 -11   6       28.06       36.26      6.65 o 
   0 -11   6       56.23       50.28      6.88 o 
   1 -11   6        0.20        4.05      6.86 o 
   2 -11   6       41.91       46.63      7.60 o 
   3 -11   6       15.29       16.99      8.17 o 
   4 -11   6        0.27       -8.24      8.24 o 
   5 -11   6        8.76       13.98      9.06 o 
   6 -11   6        8.22        8.92      6.98 o 
 -11 -10   6        2.03       -0.07      6.76 o 
 -10 -10   6       43.82       46.90      7.32 o 
  -9 -10   6       43.43       46.15      5.11 o 
  -8 -10   6        6.52       11.09      5.40 o 
  -7 -10   6        2.81        5.80      5.09 o 
  -6 -10   6       26.07       25.89      4.87 o 
  -5 -10   6       46.12       48.94      6.04 o 
  -4 -10   6       16.26       12.04      4.32 o 
  -3 -10   6      127.90      141.73      7.04 o 
  -2 -10   6       88.73       91.50      5.66 o 
  -1 -10   6       24.02       23.93      5.02 o 
   0 -10   6      125.84      119.98      7.86 o 
   1 -10   6       14.81       15.77      6.51 o 
   2 -10   6        3.85        8.98      7.06 o 
   3 -10   6       17.88       21.81      7.90 o 
   4 -10   6       30.04       18.30      5.69 o 
   5 -10   6        0.65       -5.91      5.91 o 
   6 -10   6        6.75        2.09      6.55 o 
   7 -10   6        0.96       -7.07      7.07 o 
 -12  -9   6        5.18       19.96      9.87 o 
 -11  -9   6        5.76        4.62     15.24 o 
 -10  -9   6       15.53       12.20      5.04 o 
  -9  -9   6       26.88       23.43      4.94 o 
  -8  -9   6        4.22       -0.58      5.31 o 
  -7  -9   6       12.59       10.86      5.11 o 
  -6  -9   6      264.46      291.72     12.79 o 
  -5  -9   6      517.75      508.42     13.89 o 
  -4  -9   6        4.01        6.15      4.36 o 
  -3  -9   6      416.15      439.18     12.37 o 
  -2  -9   6      156.05      172.28      7.61 o 
  -1  -9   6       43.77       44.34      4.61 o 
   0  -9   6        5.36        8.19      4.26 o 
   1  -9   6      167.21      168.26      9.59 o 
   2  -9   6       68.75       63.99      7.17 o 
   3  -9   6       12.25       17.12      5.12 o 
   4  -9   6       40.14       44.78      5.52 o 
   5  -9   6       42.63       30.41      8.93 o 
   6  -9   6        0.03        3.16      6.05 o 
   7  -9   6        8.44        0.43      6.33 o 
   8  -9   6        7.58        8.72      5.27 o 
 -12  -8   6        0.76       10.55      6.79 o 
 -11  -8   6       15.94       24.20      6.77 o 
 -10  -8   6       45.96       48.68      5.12 o 
  -9  -8   6       16.00       19.50      4.66 o 
  -8  -8   6      122.67      109.66      6.39 o 
  -7  -8   6       21.64       32.77      4.93 o 
  -6  -8   6      114.53       99.17      9.77 o 
  -5  -8   6       37.16       37.74      8.73 o 
  -4  -8   6      104.51      114.46      4.67 o 
  -3  -8   6       19.88       21.16      4.68 o 
  -2  -8   6      304.27      336.49     10.19 o 
  -1  -8   6      332.13      346.86     10.40 o 
   0  -8   6        7.13        2.45      3.68 o 
   1  -8   6       15.87       14.04      4.17 o 
   2  -8   6       31.38       33.28      4.42 o 
   3  -8   6       42.01       38.68      4.87 o 
   4  -8   6        3.69       -2.72      4.95 o 
   5  -8   6       22.32       14.67      5.44 o 
   6  -8   6       35.09       27.35     20.26 o 
   7  -8   6        2.29       -4.33      6.46 o 
   8  -8   6        1.61       -2.19      4.84 o 
 -12  -7   6        2.87        5.50      5.11 o 
 -11  -7   6       27.43       34.29      5.42 o 
 -10  -7   6        3.85        0.47      4.79 o 
  -9  -7   6       22.35       28.32      6.43 o 
  -8  -7   6        4.97        4.91      4.08 o 
  -7  -7   6      353.09      383.77     17.03 o 
  -6  -7   6      211.26      186.01      7.48 o 
  -5  -7   6       76.52       92.46      4.98 o 
  -4  -7   6      748.86      750.70     15.05 o 
  -3  -7   6       11.74       14.22      3.47 o 
  -2  -7   6        0.38        3.55      4.13 o 
  -1  -7   6      124.58      128.14      5.65 o 
   0  -7   6      496.88      494.08     17.43 o 
   1  -7   6      387.11      383.46      8.83 o 
   2  -7   6      314.06      293.48      9.01 o 
   3  -7   6      234.84      233.67      8.11 o 
   4  -7   6       14.83        2.15      4.75 o 
   5  -7   6       17.90       10.32      5.01 o 
   6  -7   6        5.74        2.47      3.80 o 
   7  -7   6       15.61       14.08      6.07 o 
   8  -7   6        0.84       -4.54      4.54 o 
   9  -7   6        3.25       -0.04      5.93 o 
 -12  -6   6        9.43       10.37      7.41 o 
 -11  -6   6       13.01        9.57      4.05 o 
 -10  -6   6       30.32       35.40      3.88 o 
  -9  -6   6      143.09      125.51      6.17 o 
  -8  -6   6        9.96        7.63      3.85 o 
  -7  -6   6      305.86      275.11      9.20 o 
  -6  -6   6      117.31      105.46      5.31 o 
  -5  -6   6      264.15      304.07      9.19 o 
  -4  -6   6        3.44        0.30      2.39 o 
  -3  -6   6     1506.99     1610.57     55.20 o 
  -2  -6   6     1636.80      678.48     22.44 o 
  -1  -6   6      629.40      236.37      8.94 o 
   0  -6   6     1102.48     1132.83     22.12 o 
   1  -6   6       37.28       36.69      2.88 o 
   2  -6   6       10.64       13.70      2.86 o 
   3  -6   6      178.60      158.22      6.92 o 
   4  -6   6      149.76      136.98      6.92 o 
   5  -6   6       13.93       15.34      3.44 o 
   6  -6   6       12.81       10.54      7.33 o 
   7  -6   6       34.03       39.09      5.32 o 
   8  -6   6        4.33        8.94      5.59 o 
   9  -6   6        3.24        1.61      5.78 o 
  10  -6   6        0.83        6.48     10.46 o 
 -12  -5   6       32.92       33.76      7.45 o 
 -11  -5   6       35.81       25.14      4.10 o 
 -10  -5   6        0.14       -1.30      3.52 o 
  -9  -5   6       32.21       37.56      3.48 o 
  -8  -5   6      309.12      309.95      7.07 o 
  -7  -5   6      336.03      320.43     10.79 o 
  -6  -5   6      908.78     1015.32     24.89 o 
  -5  -5   6     1788.48     1724.97     40.65 o 
  -4  -5   6       44.14       52.04      4.83 o 
  -3  -5   6      901.15      856.91     20.72 o 
  -2  -5   6      290.91      270.30     12.76 o 
  -1  -5   6       81.42       66.97      5.53 o 
   0  -5   6      194.21      190.09      5.92 o 
   1  -5   6      787.96      754.27     19.88 o 
   2  -5   6      750.14      755.38     15.29 o 
   3  -5   6       11.20        8.45      2.17 o 
   4  -5   6      193.11      184.98      7.86 o 
   5  -5   6        1.49        3.73      3.07 o 
   6  -5   6        7.33        4.22      3.61 o 
   7  -5   6        2.55        4.86      2.77 o 
   8  -5   6       56.06       60.01      3.79 o 
   9  -5   6        0.39       -0.29      5.21 o 
  10  -5   6        5.70       -0.11      5.47 o 
 -12  -4   6        4.26        6.15      6.95 o 
 -11  -4   6       13.03       11.89      6.04 o 
 -10  -4   6       53.61       52.60      4.40 o 
  -9  -4   6       29.58       30.23      2.60 o 
  -8  -4   6      109.64      108.77      3.95 o 
  -7  -4   6       79.71       73.34      2.56 o 
  -6  -4   6      170.84      200.52      7.27 o 
  -5  -4   6       25.85       40.39      2.49 o 
  -4  -4   6      551.57      579.37     11.51 o 
  -3  -4   6     1847.34     1838.62     33.54 o 
  -2  -4   6      549.70      488.59      9.74 o 
  -1  -4   6     1381.19     1366.52     25.55 o 
   0  -4   6       19.90       23.79      1.49 o 
   1  -4   6      462.97      449.03      7.95 o 
   2  -4   6        3.25        2.11      1.67 o 
   3  -4   6      689.02      634.16      9.65 o 
   4  -4   6      137.28      119.13      3.04 o 
   5  -4   6      378.58      370.23      7.22 o 
   6  -4   6       17.71       15.01      3.11 o 
   7  -4   6      114.39      111.26      4.07 o 
   8  -4   6        1.29        4.42      3.59 o 
   9  -4   6       13.04       13.37      4.79 o 
  10  -4   6        0.19        2.79      3.60 o 
  11  -4   6        0.51       -2.22      3.79 o 
 -12  -3   6        0.25        1.95      6.10 o 
 -11  -3   6        1.63        5.03      4.53 o 
 -10  -3   6        0.47       -0.08      3.52 o 
  -9  -3   6       12.06       14.78      2.76 o 
  -8  -3   6        5.93        7.38      2.46 o 
  -7  -3   6      107.39      115.33      4.08 o 
  -6  -3   6      948.67      984.47     16.27 o 
  -5  -3   6       41.97       50.17      2.14 o 
  -4  -3   6     1258.83     1243.49     20.02 o 
  -3  -3   6      168.89      172.49      3.33 o 
  -2  -3   6      188.09      226.73      4.73 o 
  -1  -3   6      582.03      653.95     10.69 o 
   0  -3   6     2772.66     2759.60     43.51 o 
   1  -3   6     1483.29     1409.50     20.32 o 
   2  -3   6     1263.24     1289.24     18.72 o 
   3  -3   6     2159.88     2170.40     31.20 o 
   4  -3   6       76.18       83.43      2.31 o 
   5  -3   6      140.07      143.44      3.74 o 
   6  -3   6       49.65       45.82      2.64 o 
   7  -3   6      213.10      239.41      6.97 o 
   8  -3   6       84.28       94.01      3.64 o 
   9  -3   6       37.44       42.00      3.45 o 
  10  -3   6       26.14       27.50      3.88 o 
  11  -3   6        0.31        0.37      4.34 o 
 -13  -2   6        1.46        2.08      5.67 o 
 -12  -2   6        0.40        1.82      4.09 o 
 -11  -2   6        4.95        4.53      3.97 o 
 -10  -2   6        0.44        2.73      3.64 o 
  -9  -2   6      168.74      175.05      6.10 o 
  -8  -2   6        2.40        4.31      2.25 o 
  -7  -2   6      126.66      132.22      3.43 o 
  -6  -2   6       86.23       83.29      2.10 o 
  -5  -2   6      460.38      474.76     14.97 o 
  -4  -2   6      670.99      708.06     10.42 o 
  -3  -2   6     1168.42     1091.16     15.57 o 
  -2  -2   6     2736.63     2596.51     33.17 o 
  -1  -2   6      138.83      129.45      3.54 o 
   0  -2   6     2585.75     2609.28     41.20 o 
   1  -2   6      216.50      190.86      3.38 o 
   2  -2   6      295.13      302.07      4.43 o 
   3  -2   6       45.02       39.81      1.51 o 
   4  -2   6      700.48      672.28      9.70 o 
   5  -2   6      323.45      339.79      4.71 o 
   6  -2   6     1156.17     1153.72     13.46 o 
   7  -2   6      368.60      359.79      5.49 o 
   8  -2   6       19.46       19.42      2.38 o 
   9  -2   6       18.26       16.47      3.19 o 
  10  -2   6       79.00       65.93      3.83 o 
  11  -2   6       26.82       24.15      3.99 o 
  12  -2   6        0.25       -1.40      4.17 o 
 -12  -1   6       21.93       20.27      4.32 o 
 -11  -1   6        5.46        4.16      3.98 o 
 -10  -1   6        3.92        6.95      3.73 o 
  -9  -1   6       21.27       26.93      3.49 o 
  -8  -1   6      176.15      182.04      3.99 o 
  -7  -1   6        4.09        8.12      2.05 o 
  -6  -1   6      518.21      552.75      6.82 o 
  -5  -1   6      375.77      384.36      7.56 o 
  -4  -1   6      102.69      139.05      2.62 o 
  -3  -1   6     1088.76     1069.45     13.90 o 
  -2  -1   6      349.53      348.02      4.85 o 
  -1  -1   6      418.90      435.28      6.48 o 
   0  -1   6      941.42     1017.89     14.49 o 
   1  -1   6      843.87      696.15      9.27 o 
   2  -1   6     4238.62     4348.42     56.16 o 
   3  -1   6      456.68      414.25      5.45 o 
   4  -1   6       89.20       95.55      2.07 o 
   5  -1   6      293.42      287.42      4.14 o 
   6  -1   6      173.73      179.05      3.34 o 
   7  -1   6       18.72       18.70      2.35 o 
   8  -1   6      172.08      167.76      4.15 o 
   9  -1   6       30.56       29.50      3.23 o 
  10  -1   6       31.15       27.72      2.87 o 
  11  -1   6        0.90       -1.67      4.71 o 
  12  -1   6        0.36       -4.19      4.19 o 
 -12   0   6       12.89       13.03      4.37 o 
 -11   0   6        0.14        0.71      3.39 o 
 -10   0   6       12.08       15.32      3.03 o 
  -9   0   6      128.11      138.64      4.33 o 
  -8   0   6      204.75      207.54      7.05 o 
  -7   0   6       51.99       53.20      2.02 o 
  -6   0   6     1789.79     1809.11     20.54 o 
  -5   0   6        4.68        3.09      1.15 o 
  -4   0   6       44.89       61.84      1.47 o 
  -3   0   6      529.05      494.80      5.83 o 
  -2   0   6     1564.56     1584.41     20.30 o 
  -1   0   6     4089.08     4027.12     51.53 o 
   0   0   6        6.41        7.81      0.78 o 
   1   0   6      138.24      144.00      2.46 o 
   2   0   6      304.89      335.58      4.23 o 
   3   0   6     3895.45     4067.86     45.65 o 
   4   0   6     1444.92     1473.80     16.72 o 
   5   0   6     1238.08     1219.96     17.91 o 
   6   0   6     1584.03     1545.51     16.63 o 
   7   0   6       13.92       14.94      1.77 o 
   8   0   6        8.92        8.78      2.11 o 
   9   0   6        4.89        7.16      2.35 o 
  10   0   6      185.94      210.26      6.47 o 
  11   0   6       14.89       16.41      4.52 o 
  12   0   6       52.04       54.80      5.63 o 
  13   0   6        1.44       -5.46      5.46 o 
 -12   1   6        7.46       11.32      6.00 o 
 -11   1   6        1.15       -2.03      4.01 o 
 -10   1   6       40.50       38.55      2.91 o 
  -9   1   6       54.45       52.56      2.97 o 
  -8   1   6      205.44      198.00      4.61 o 
  -7   1   6      267.76      293.94      5.42 o 
  -6   1   6      780.81      802.59     10.15 o 
  -5   1   6      438.09      401.43      5.54 o 
  -4   1   6      373.35      329.60      5.36 o 
  -3   1   6       11.42       10.42      0.75 o 
  -2   1   6       15.21       21.82      0.80 o 
  -1   1   6       15.35       14.73      0.85 o 
   0   1   6     1899.59     1902.95     30.42 o 
   1   1   6     4490.64     4955.83     78.56 o 
   2   1   6     2541.88     2452.79     29.61 o 
   3   1   6      158.02       85.17      2.84 o 
   4   1   6       75.34       62.92      1.32 o 
   5   1   6        0.27        3.18      1.12 o 
   6   1   6      856.95      822.33      9.18 o 
   7   1   6      972.14      954.94     11.34 o 
   8   1   6      635.36      615.88      8.58 o 
   9   1   6       95.84       96.32      3.49 o 
  10   1   6      172.10      168.59      4.16 o 
  11   1   6       18.63       17.36      3.76 o 
  12   1   6        2.50       -3.48      3.48 o 
  13   1   6        2.34        3.36      3.99 o 
 -12   2   6        0.47        7.44      6.32 o 
 -11   2   6        3.06        6.55      4.22 o 
 -10   2   6       74.99       75.54      4.56 o 
  -9   2   6      203.00      189.79      5.03 o 
  -8   2   6       13.96       15.38      2.19 o 
  -7   2   6      275.80      271.28      5.26 o 
  -6   2   6      825.60      818.56     11.11 o 
  -5   2   6      112.72      117.08      2.82 o 
  -4   2   6       14.81       17.60      1.05 o 
  -3   2   6      521.00      500.41      5.10 o 
  -2   2   6     5823.63     5986.54     66.66 o 
  -1   2   6      786.15      854.89     11.19 o 
   0   2   6     4556.96     4775.83     67.37 o 
   1   2   6      191.62      176.27      2.73 o 
   2   2   6       54.89       51.27      2.36 o 
   3   2   6     1000.11     1120.10     13.68 o 
   4   2   6     2638.36     2533.16     30.51 o 
   5   2   6     2051.70     2045.11     21.77 o 
   6   2   6        7.36        7.20      1.51 o 
   7   2   6      139.37      121.93      2.67 o 
   8   2   6        0.13        0.43      1.83 o 
   9   2   6       37.56       48.94      2.54 o 
  10   2   6        6.12        7.33      5.23 o 
  11   2   6       34.16       36.96      3.46 o 
  12   2   6        0.21        5.73      4.03 o 
  13   2   6       18.26       16.71      4.70 o 
 -12   3   6        1.28        9.20      4.51 o 
 -11   3   6       15.57       16.42      3.98 o 
 -10   3   6        5.99        4.04      3.63 o 
  -9   3   6       38.38       34.88      3.43 o 
  -8   3   6       26.08       28.12      2.58 o 
  -7   3   6       70.75       70.84      3.44 o 
  -6   3   6       16.99       19.44      2.18 o 
  -5   3   6     2141.13     2151.38     27.71 o 
  -4   3   6       72.77       75.42      1.98 o 
  -3   3   6      367.40      404.36      4.43 o 
  -2   3   6      154.26      162.10      2.37 o 
  -1   3   6     2210.31     2479.55     35.27 o 
   0   3   6      428.78      496.26      6.67 o 
   1   3   6     1520.81     1581.17     20.67 o 
   2   3   6     1238.05     1120.65     14.80 o 
   3   3   6     1112.97     1264.30     16.43 o 
   4   3   6      184.52      147.60      3.02 o 
   5   3   6       18.70       18.11      1.19 o 
   6   3   6       11.13       10.67      2.38 o 
   7   3   6       90.32       88.91      2.32 o 
   8   3   6      136.52      145.38      3.19 o 
   9   3   6      176.37      175.55      4.13 o 
  10   3   6       39.05       39.87      3.40 o 
  11   3   6       25.39       24.68      3.44 o 
  12   3   6        7.88        9.02      4.12 o 
  13   3   6       22.56       22.96      4.26 o 
 -11   4   6        4.26        8.35      4.03 o 
 -10   4   6       13.76        5.60      3.79 o 
  -9   4   6       28.52       23.11      3.53 o 
  -8   4   6       38.71       38.82      3.42 o 
  -7   4   6        5.07        2.73      2.83 o 
  -6   4   6      253.49      260.34      5.40 o 
  -5   4   6        2.30        1.76      1.51 o 
  -4   4   6      874.92      860.82     13.26 o 
  -3   4   6      965.67     1076.89     13.27 o 
  -2   4   6       30.20       23.78      1.10 o 
  -1   4   6     4056.77     4236.78     54.41 o 
   0   4   6       54.11       55.46      1.49 o 
   1   4   6      480.39      484.08      8.33 o 
   2   4   6      137.52      160.52      3.44 o 
   3   4   6      240.97      166.99      2.79 o 
   4   4   6      655.36      599.53      8.35 o 
   5   4   6      247.24      218.13      3.89 o 
   6   4   6     1129.49     1052.89     13.11 o 
   7   4   6      668.30      623.08      8.28 o 
   8   4   6       19.21       24.16      2.31 o 
   9   4   6       19.07       19.29      2.95 o 
  10   4   6      141.16      144.46      4.12 o 
  11   4   6       59.71       55.62      5.60 o 
  12   4   6       53.25       66.35      6.81 o 
  13   4   6       55.75       59.08      5.42 o 
 -11   5   6        1.09        2.54      4.01 o 
 -10   5   6        0.44       -3.67      3.67 o 
  -9   5   6        7.77        8.47      3.50 o 
  -8   5   6        6.59        6.93      4.15 o 
  -7   5   6        1.26       -0.24      3.02 o 
  -6   5   6      252.23      256.00      6.07 o 
  -5   5   6      478.69      481.10      8.70 o 
  -4   5   6       70.43       69.66      2.36 o 
  -3   5   6      229.61      234.62      4.34 o 
  -2   5   6      246.96      261.27      3.73 o 
  -1   5   6     1481.10     1724.79     24.66 o 
   0   5   6     1830.73     1867.05     29.99 o 
   1   5   6     4279.55     4401.60    102.15 o 
   2   5   6      609.85      601.40     12.03 o 
   3   5   6     2491.93     2383.42     44.75 o 
   4   5   6        0.60        2.05      1.15 o 
   5   5   6       23.56       27.10      2.13 o 
   6   5   6       21.85       21.21      3.83 o 
   7   5   6      436.27      464.73      6.98 o 
   8   5   6        6.46        4.72      2.34 o 
   9   5   6      364.41      363.76      5.82 o 
  10   5   6      104.07      107.45      4.40 o 
  11   5   6      102.99      101.37      3.99 o 
  12   5   6       34.49       34.00      7.15 o 
  13   5   6        1.26       -3.02      5.91 o 
  14   5   6        0.28       20.24     12.73 o 
 -10   6   6        2.08       11.83      5.44 o 
  -9   6   6       10.00        7.37      3.75 o 
  -8   6   6       11.91       10.84      3.05 o 
  -7   6   6       46.23       39.11      3.44 o 
  -6   6   6       42.88       38.45      2.87 o 
  -5   6   6        1.29       -0.44      2.22 o 
  -4   6   6      115.01      129.03      4.93 o 
  -3   6   6      334.86      320.87      6.37 o 
  -2   6   6     1451.98     1526.99     24.98 o 
  -1   6   6      225.78      248.01      4.82 o 
   0   6   6      898.56      879.14     16.77 o 
   1   6   6     1371.26     1458.34     24.01 o 
   2   6   6      114.45       96.84      3.17 o 
   3   6   6      584.88      656.66     12.99 o 
   4   6   6     2162.27     2376.43     45.64 o 
   5   6   6     1138.81     1089.81     21.09 o 
   6   6   6      154.73      162.29      4.56 o 
   7   6   6     1877.39     1859.18     27.40 o 
   8   6   6      150.40      159.33      4.46 o 
   9   6   6        6.53       10.38      2.77 o 
  10   6   6        0.15        4.24      2.80 o 
  11   6   6      207.82      231.60      9.74 o 
  12   6   6       11.05        9.13      5.12 o 
  13   6   6        2.94       14.36     12.46 o 
  14   6   6        1.37       11.76     13.52 o 
 -10   7   6        0.40       -8.27     10.67 o 
  -9   7   6        0.31        1.75      5.35 o 
  -8   7   6        9.26        1.71      5.31 o 
  -7   7   6        3.54        3.54      4.04 o 
  -6   7   6        1.76        0.95      3.56 o 
  -5   7   6       13.39       17.87      3.24 o 
  -4   7   6       64.73       66.84      3.08 o 
  -3   7   6       12.27       14.40      3.22 o 
  -2   7   6       91.72       79.69      4.41 o 
   1   7   6      828.82      842.33     12.23 o 
   2   7   6     2686.87     2769.61     33.40 o 
   3   7   6       84.21       84.75      2.37 o 
   4   7   6      238.47      280.79      6.96 o 
   5   7   6        0.95        1.50      0.48 o 
   6   7   6      468.56      468.32      9.18 o 
   7   7   6      174.10      174.21      4.82 o 
   8   7   6     1206.51     1246.86     33.25 o 
   9   7   6       68.66       74.82      4.09 o 
  10   7   6      128.98      116.19      5.07 o 
  11   7   6       72.66       73.10      3.76 o 
  12   7   6        4.29        7.36      5.27 o 
  13   7   6        1.47        8.05      6.84 o 
  14   7   6        2.54        9.19     12.62 o 
  -9   8   6        0.34        1.72      5.88 o 
  -8   8   6        1.03        7.94      7.46 o 
  -7   8   6       23.13       23.43      4.47 o 
  -6   8   6        5.63        4.28      4.15 o 
  -5   8   6        1.50        0.15      4.89 o 
  -4   8   6       24.79       28.63      4.03 o 
  -3   8   6      241.40      243.51      6.93 o 
  -2   8   6        0.11        1.53      2.99 o 
  -1   8   6      643.18      661.97     13.58 o 
   0   8   6      113.43      110.29      8.62 o 
   1   8   6       10.10       12.61      1.39 o 
   2   8   6       15.85       13.87      1.31 o 
   3   8   6     1552.66     1627.14     23.60 o 
   4   8   6     1202.24     1326.73     19.97 o 
   5   8   6      140.13      150.92      4.08 o 
   6   8   6     1283.14     1316.27     20.11 o 
   7   8   6      488.53      473.03      8.39 o 
   8   8   6        1.35       -2.26      2.91 o 
   9   8   6       63.09       59.81      3.80 o 
  10   8   6       82.17       85.26      4.90 o 
  11   8   6       55.44       60.40      5.85 o 
  12   8   6       30.96       26.85      4.92 o 
  13   8   6       27.81       28.58      4.87 o 
  14   8   6        0.46       11.90     13.43 o 
  -9   9   6        0.71        0.28     10.71 o 
  -8   9   6        2.99        6.22      5.07 o 
  -7   9   6        0.81       -2.35      4.54 o 
  -6   9   6       21.92       17.67      6.05 o 
  -5   9   6        0.49        3.21      9.48 o 
  -4   9   6      178.57      188.05      8.42 o 
  -3   9   6      104.65      104.13      4.79 o 
  -2   9   6        0.94        1.63      3.39 o 
  -1   9   6       38.83       35.68      4.61 o 
   0   9   6      113.22      103.65      8.73 o 
   1   9   6      433.24      462.66      9.80 o 
   2   9   6       11.15       16.65      2.74 o 
   3   9   6      664.87      684.05     10.37 o 
   4   9   6     1199.51     1186.08     16.09 o 
   5   9   6       84.09       91.33      3.14 o 
   6   9   6      131.21      132.12      4.05 o 
   7   9   6     1007.72     1018.58     16.10 o 
   8   9   6      569.27      582.99     10.14 o 
   9   9   6      185.34      179.82      7.87 o 
  10   9   6      189.28      188.73      5.78 o 
  11   9   6        2.36       -1.64      4.47 o 
  12   9   6        0.35        4.16      7.34 o 
  13   9   6        6.45        7.59      6.28 o 
  -8  10   6       10.34       11.87      8.43 o 
  -7  10   6        1.87        8.52      6.84 o 
  -6  10   6        5.31        4.47      6.18 o 
  -5  10   6      118.38      112.68      7.05 o 
  -4  10   6       39.10       56.84      6.01 o 
  -3  10   6       14.31       19.41      4.64 o 
  -2  10   6      530.86      540.11     11.97 o 
  -1  10   6      200.15      221.26      6.52 o 
   0  10   6       27.81       30.44      3.27 o 
   1  10   6      379.85      422.20     11.20 o 
   2  10   6      359.96      364.56      8.22 o 
   3  10   6       71.62       72.62      2.82 o 
   4  10   6      183.25      185.15      4.55 o 
   5  10   6      221.35      250.07      6.89 o 
   6  10   6       94.43       95.30      3.40 o 
   7  10   6       12.06       14.95      2.96 o 
   8  10   6        3.34        1.05      4.20 o 
   9  10   6       23.80       19.14      3.65 o 
  10  10   6        0.93       -0.68      3.83 o 
  11  10   6       20.29       20.32      4.79 o 
  12  10   6       26.41       25.30      6.24 o 
  13  10   6        2.01       -8.19      8.19 o 
  -7  11   6        0.59        4.47      7.27 o 
  -6  11   6        0.62       -2.09      6.64 o 
  -5  11   6       31.65       24.51      6.39 o 
  -4  11   6       45.10       48.83     11.19 o 
  -3  11   6        5.27        2.06      4.56 o 
  -2  11   6       62.83       66.48      4.63 o 
  -1  11   6       23.88       20.42      3.84 o 
   0  11   6       16.34       19.09      3.51 o 
   1  11   6       52.72       45.43      3.91 o 
   2  11   6      165.79      177.93      5.65 o 
   3  11   6       54.69       56.28      3.16 o 
   4  11   6        1.34        0.38      2.21 o 
   5  11   6       96.57       96.46      3.46 o 
   6  11   6      170.05      171.35      4.75 o 
   7  11   6       85.01       81.05      3.72 o 
   8  11   6       30.42       26.33      3.81 o 
   9  11   6       93.65       99.76      4.60 o 
  10  11   6        0.03        2.76      3.84 o 
  11  11   6       13.68       13.79      4.25 o 
  12  11   6        0.17       -5.22      7.03 o 
  13  11   6        2.38        6.60     10.30 o 
  -6  12   6        0.70        1.66      7.06 o 
  -5  12   6        0.37       -4.56      6.57 o 
  -4  12   6       13.27        9.51      7.28 o 
  -3  12   6       85.91       88.80      5.69 o 
  -2  12   6        5.52        4.17      4.43 o 
  -1  12   6       69.53       61.39      4.65 o 
   0  12   6      153.56      152.96      6.16 o 
   1  12   6       18.15       19.31      3.58 o 
   2  12   6       16.97       18.53      3.47 o 
   3  12   6      123.80      120.12      4.57 o 
   4  12   6       62.44       60.34      3.13 o 
   5  12   6        6.67        8.17      2.58 o 
   6  12   6      205.92      216.87      5.27 o 
   7  12   6       20.55       25.02      3.40 o 
   8  12   6        3.08        6.88      3.44 o 
   9  12   6       21.59       19.96      5.71 o 
  10  12   6       46.86       38.96      4.22 o 
  11  12   6        1.24        1.23      5.52 o 
  12  12   6        9.76        7.07      7.16 o 
  13  12   6        5.95        3.58     10.14 o 
  -5  13   6        5.89       10.21      9.07 o 
  -4  13   6        1.81        6.44      6.49 o 
  -3  13   6       24.61       27.98      6.44 o 
  -2  13   6       25.44       32.25      5.10 o 
  -1  13   6        2.45       -4.44      4.44 o 
   0  13   6       38.89       37.99      4.35 o 
   1  13   6      109.76      114.85      5.27 o 
   2  13   6       19.60       26.05      3.61 o 
   3  13   6       99.17      101.43      5.11 o 
   4  13   6      108.81      125.32      5.44 o 
   5  13   6        1.34        7.53      2.93 o 
   6  13   6       65.10       63.79      3.69 o 
   7  13   6      108.72      106.25      5.21 o 
   8  13   6        1.30        1.88      3.63 o 
   9  13   6       48.41       44.95      4.09 o 
  10  13   6       29.82       24.71      4.65 o 
  11  13   6        0.52        5.78      5.43 o 
  12  13   6        0.06       -8.71      9.63 o 
  -4  14   6        1.74       11.11      7.05 o 
  -3  14   6        0.15       -2.31      6.49 o 
  -2  14   6       16.05       14.01      7.71 o 
  -1  14   6        8.79       10.03      4.91 o 
   0  14   6        5.85        5.68      4.43 o 
   1  14   6       33.94       31.42      4.28 o 
   2  14   6       52.73       56.77      4.18 o 
   3  14   6        0.04       -2.50      3.36 o 
   4  14   6       56.49       58.60      4.00 o 
   5  14   6       71.57       71.20      3.62 o 
   6  14   6       10.19       15.18      3.27 o 
   7  14   6        7.20       11.90      3.77 o 
   8  14   6       17.32       22.58      3.83 o 
   9  14   6        8.53        6.85      5.06 o 
  10  14   6        2.17       -0.70      5.51 o 
  11  14   6       10.99       -1.38      5.47 o 
  12  14   6        0.40       -8.97      9.00 o 
  -3  15   6        0.97        1.13      7.90 o 
  -2  15   6        7.00       -0.40     16.81 o 
  -1  15   6       10.97       10.54      5.20 o 
   0  15   6        0.22        1.66      4.68 o 
   1  15   6        6.05        4.12      4.33 o 
   2  15   6       31.77       31.26      4.20 o 
   3  15   6        7.57        9.94      3.60 o 
   4  15   6       18.43       18.02      3.75 o 
   5  15   6       75.14       70.67     10.27 o 
   6  15   6       20.45       17.03      4.45 o 
   7  15   6        0.07        3.73      3.72 o 
   8  15   6       37.16       40.46      5.99 o 
   9  15   6       46.77       42.47      4.74 o 
  10  15   6        6.19        5.09      5.57 o 
  11  15   6        2.69        8.39      8.48 o 
  -2  16   6        1.27       -6.12      6.54 o 
  -1  16   6        1.08        3.79      5.37 o 
   0  16   6        8.67       11.94      4.92 o 
   1  16   6        4.64        4.39      4.63 o 
   2  16   6        1.03        2.39      4.26 o 
   3  16   6       26.39       29.31      5.06 o 
   4  16   6       28.95       38.64      7.14 o 
   5  16   6        0.03        2.71      9.55 o 
   6  16   6       22.57        6.06      9.71 o 
   7  16   6       15.92       21.37      4.18 o 
   8  16   6        2.17       -2.59      6.19 o 
   9  16   6        8.07        8.09      5.07 o 
  10  16   6       16.80       11.65      7.45 o 
   0  17   6       11.91        7.75      5.28 o 
   1  17   6       13.48       18.74      8.93 o 
   2  17   6        0.62        6.81      4.50 o 
   3  17   6        9.94        5.98      4.02 o 
   4  17   6       30.87       28.26      7.50 o 
   8  17   6        4.24        4.66      4.47 o 
  -7 -14   7        0.00       -0.90      7.77 o 
  -6 -14   7       17.15       11.06      6.40 o 
  -5 -14   7       16.62        3.90      6.48 o 
  -4 -14   7        0.01       -1.82      7.60 o 
  -3 -14   7        8.29       15.28      8.00 o 
  -2 -14   7       11.60       21.54      8.19 o 
  -1 -14   7        6.36        5.95      8.19 o 
   0 -14   7        0.20       -0.21      8.40 o 
  -9 -13   7        4.84       10.83      8.18 o 
  -8 -13   7       10.56       13.73      7.76 o 
  -7 -13   7        2.17       -6.37      6.37 o 
  -6 -13   7        0.19        4.48      6.18 o 
  -5 -13   7       20.46       21.15     10.98 o 
  -4 -13   7        8.71       11.07      8.55 o 
  -3 -13   7        5.29        5.94      7.10 o 
  -2 -13   7       30.67       34.98      7.85 o 
  -1 -13   7        2.75        2.97      7.29 o 
   0 -13   7        0.41        4.28      7.66 o 
   1 -13   7        4.96        8.42      8.10 o 
   2 -13   7        3.16       -6.22      8.45 o 
 -10 -12   7        4.48       10.87      8.88 o 
  -9 -12   7        0.26       -3.61      7.94 o 
  -8 -12   7       22.18       23.96      9.03 o 
  -7 -12   7       39.70       40.33      6.40 o 
  -6 -12   7       15.52       20.38      6.05 o 
  -5 -12   7       11.04        9.53      8.57 o 
  -4 -12   7       34.63       37.14      5.89 o 
  -3 -12   7       37.38       36.96      9.25 o 
  -2 -12   7        5.73        0.39      6.74 o 
  -1 -12   7        3.76        6.82      7.16 o 
   0 -12   7       28.79       34.20      7.71 o 
   1 -12   7       19.64       20.38      8.02 o 
   2 -12   7        1.14       -4.89      7.81 o 
   3 -12   7        8.23       -7.27      8.62 o 
   4 -12   7        5.56        6.09      9.27 o 
 -10 -11   7       11.14       19.41      9.12 o 
  -9 -11   7        8.25       17.99      6.33 o 
  -8 -11   7        0.04       -3.04      5.88 o 
  -7 -11   7        3.27        2.83      6.10 o 
  -6 -11   7       19.29       17.46      5.60 o 
  -5 -11   7       42.57       43.88     13.99 o 
  -4 -11   7        4.61        4.95      5.20 o 
  -3 -11   7      152.11      154.87      7.77 o 
  -2 -11   7       31.50       32.66      7.12 o 
  -1 -11   7        5.92        3.91      6.48 o 
   0 -11   7       22.13       13.58      6.83 o 
   1 -11   7       16.56       14.82      7.30 o 
   2 -11   7        1.68        1.59      7.65 o 
   3 -11   7       16.61       11.46      8.48 o 
   4 -11   7       10.51       -5.28      8.47 o 
   5 -11   7        0.48       -3.94      9.06 o 
 -11 -10   7        5.53        9.35      9.19 o 
 -10 -10   7        3.56        8.05      6.83 o 
  -9 -10   7        8.17        9.86      7.01 o 
  -8 -10   7       73.06       61.15      6.39 o 
  -7 -10   7        9.11       10.69      5.64 o 
  -6 -10   7       81.24       87.59      6.18 o 
  -5 -10   7       28.34       29.08      8.06 o 
  -4 -10   7        0.90        4.15      7.13 o 
  -3 -10   7       23.90       33.65      5.09 o 
  -2 -10   7       58.18       60.48     10.53 o 
  -1 -10   7       73.45       74.30      5.81 o 
   0 -10   7       12.59       17.65      6.11 o 
   1 -10   7       68.34       53.10      7.39 o 
   2 -10   7       33.21       40.74      7.83 o 
   3 -10   7        3.65       -0.27      7.50 o 
   4 -10   7        0.54        6.31      8.14 o 
   5 -10   7        0.45       -5.12      8.61 o 
   6 -10   7        0.27       -7.21      7.21 o 
 -11  -9   7        4.19        6.76      6.94 o 
 -10  -9   7        5.18        8.59      6.54 o 
  -9  -9   7       12.59       16.44      5.01 o 
  -8  -9   7       34.45       28.54      5.71 o 
  -7  -9   7       24.82       25.39      5.28 o 
  -6  -9   7        1.98       -1.62      5.52 o 
  -5  -9   7       52.91       60.21      5.29 o 
  -4  -9   7      224.99      227.01     11.23 o 
  -3  -9   7        9.60       13.66      4.35 o 
  -2  -9   7      111.12      114.89     11.05 o 
  -1  -9   7      136.26      144.51      7.07 o 
   0  -9   7        0.20        0.13      4.53 o 
   1  -9   7       22.43       16.20      6.05 o 
   2  -9   7       86.85       73.09      7.70 o 
   3  -9   7       38.90       39.71      7.63 o 
   4  -9   7       15.65        9.39      5.46 o 
   5  -9   7       17.42        8.17      5.97 o 
   6  -9   7        8.90        3.65      6.45 o 
   7  -9   7        3.54       -6.79      6.79 o 
 -12  -8   7        1.16        3.84      9.88 o 
 -11  -8   7        1.36        5.50      6.84 o 
 -10  -8   7        8.32       11.29      5.77 o 
  -9  -8   7       62.73       53.21      5.12 o 
  -8  -8   7        2.13        3.01      5.46 o 
  -7  -8   7       37.81       41.64      5.43 o 
  -6  -8   7        5.64       12.94      4.81 o 
  -5  -8   7       11.38       11.72      4.71 o 
  -4  -8   7       21.10       25.02      3.31 o 
  -3  -8   7        4.55        5.99      4.11 o 
  -2  -8   7      308.35      317.73     10.19 o 
  -1  -8   7       32.41       41.81      9.56 o 
   0  -8   7      299.56      312.50     13.74 o 
   1  -8   7       47.02       50.96      5.27 o 
   2  -8   7      121.08      115.29      8.18 o 
   3  -8   7       33.73       42.24      9.54 o 
   4  -8   7       10.79        4.33      5.32 o 
   5  -8   7        1.26       -5.70      5.70 o 
   6  -8   7       18.60       14.84      6.09 o 
   7  -8   7       22.59       23.91      6.19 o 
   8  -8   7        0.02       -3.62      6.01 o 
 -12  -7   7        4.91        8.14      5.05 o 
 -11  -7   7        9.31        7.75      7.69 o 
 -10  -7   7       31.98       35.87      5.76 o 
  -9  -7   7       37.57       25.98      4.82 o 
  -8  -7   7        2.09        4.14      5.18 o 
  -7  -7   7        8.17       18.25      4.66 o 
  -6  -7   7       28.25       34.53      4.73 o 
  -5  -7   7      806.30      822.20     22.83 o 
  -4  -7   7       14.54       12.85      2.93 o 
  -3  -7   7      613.38      586.15     17.70 o 
  -2  -7   7      528.23      521.96     13.79 o 
  -1  -7   7       27.34       34.13      6.37 o 
   0  -7   7       55.08       60.82      4.52 o 
   1  -7   7      194.53      200.44     23.96 o 
   2  -7   7       99.96       97.83      5.50 o 
   3  -7   7       28.47       23.81      4.69 o 
   4  -7   7      250.55      265.51      9.61 o 
   5  -7   7        0.92       -5.23      5.23 o 
   6  -7   7       24.57       21.66      4.38 o 
   7  -7   7        9.81       10.54      4.60 o 
   8  -7   7        5.25        1.80      5.78 o 
   9  -7   7        1.11       -4.58      5.84 o 
 -12  -6   7        5.04       -3.78      7.58 o 
 -11  -6   7        3.30       -0.55      4.16 o 
 -10  -6   7        0.12        1.15      3.80 o 
  -9  -6   7        7.41        4.13      6.72 o 
  -8  -6   7      100.75      105.03      5.02 o 
  -7  -6   7        5.23        5.57      4.78 o 
  -6  -6   7      301.47      308.35     10.22 o 
  -5  -6   7      174.06      151.43      7.06 o 
  -4  -6   7        2.38        3.91      3.40 o 
  -3  -6   7       14.07       24.64      5.73 o 
  -2  -6   7      226.31      237.47      7.73 o 
  -1  -6   7      355.06      342.95     10.05 o 
   0  -6   7       22.95       15.84      3.58 o 
   1  -6   7      735.71      760.28     21.68 o 
   2  -6   7       92.98      100.34      4.19 o 
   3  -6   7        4.50        2.81      4.22 o 
   4  -6   7       37.00       34.30      4.90 o 
   5  -6   7      147.87      144.22      6.58 o 
   6  -6   7       44.86       43.92      5.32 o 
   7  -6   7        8.82        0.81      5.07 o 
   8  -6   7       17.14       21.67      5.54 o 
   9  -6   7        8.13       22.03      5.81 o 
  10  -6   7        0.10       -4.98     10.36 o 
 -12  -5   7        1.42        6.78      7.16 o 
 -11  -5   7       40.62       48.20      4.95 o 
 -10  -5   7        1.15        0.59      3.68 o 
  -9  -5   7       18.17       16.70      3.41 o 
  -8  -5   7       17.34       20.43      4.20 o 
  -7  -5   7        7.12       13.45      6.86 o 
  -6  -5   7        7.66        8.50      5.07 o 
  -5  -5   7       59.47       51.95      5.30 o 
  -4  -5   7      899.02      907.30     22.17 o 
  -3  -5   7       12.26       14.38      3.18 o 
  -2  -5   7      856.42      821.87     20.16 o 
  -1  -5   7       10.65       13.99      3.22 o 
   0  -5   7      137.56      118.98      5.44 o 
   1  -5   7      382.21      373.99      8.85 o 
   2  -5   7        3.23        2.19      2.11 o 
   3  -5   7     1568.56     1601.78     26.50 o 
   4  -5   7        3.37       -2.93      2.93 o 
   5  -5   7      156.34      156.66      6.28 o 
   6  -5   7      115.70      122.02      8.27 o 
   7  -5   7        0.30       -0.57      4.03 o 
   8  -5   7        2.08        5.71      6.76 o 
   9  -5   7       20.43       13.20      5.61 o 
  10  -5   7       13.64       11.07      5.81 o 
 -12  -4   7        0.08        0.98      6.91 o 
 -11  -4   7        1.54        0.74      6.71 o 
 -10  -4   7       11.01       12.08      3.71 o 
  -9  -4   7       56.81       62.39      3.82 o 
  -8  -4   7       20.25       20.62      2.31 o 
  -7  -4   7      587.84      580.23     10.21 o 
  -6  -4   7       79.81       80.15      3.54 o 
  -5  -4   7       55.49       49.30      2.85 o 
  -4  -4   7       22.99       25.48      2.26 o 
  -3  -4   7      366.46      399.67      8.18 o 
  -2  -4   7      815.88      848.57     16.33 o 
  -1  -4   7      136.22      122.81      3.93 o 
   0  -4   7     2717.88     2717.00     43.95 o 
   1  -4   7        1.98       -1.58      2.29 o 
   2  -4   7      550.91      541.33      8.35 o 
   3  -4   7       41.38       44.67      1.94 o 
   4  -4   7        0.45       -2.24      2.49 o 
   5  -4   7      150.70      151.28      4.51 o 
   6  -4   7        9.48        8.79      3.11 o 
   7  -4   7       70.68       71.49      6.92 o 
   8  -4   7        0.92        0.65      3.62 o 
   9  -4   7        2.08        3.40      3.90 o 
  10  -4   7        1.06        0.14      3.65 o 
  11  -4   7        1.70       -3.97      6.78 o 
 -12  -3   7        9.86       13.22      6.89 o 
 -11  -3   7       18.65       23.90      4.51 o 
 -10  -3   7       60.30       66.76      4.75 o 
  -9  -3   7       49.59       47.80      3.76 o 
  -8  -3   7        0.01        1.38      2.52 o 
  -7  -3   7       53.35       54.29      2.62 o 
  -6  -3   7      534.71      570.05     10.01 o 
  -5  -3   7      703.43      698.59     11.82 o 
  -4  -3   7       87.54       92.82      2.69 o 
  -3  -3   7     3910.90     4029.59     86.45 o 
  -2  -3   7     1422.20     1571.28     28.29 o 
  -1  -3   7      653.87      712.91     11.67 o 
   0  -3   7      890.36     1000.51     16.13 o 
   1  -3   7      251.24      221.08      3.94 o 
   2  -3   7     1380.36     1307.31     19.00 o 
   3  -3   7        4.06        4.02      1.52 o 
   4  -3   7     1405.47     1413.96     20.91 o 
   5  -3   7      293.02      305.60      5.31 o 
   6  -3   7        4.58        4.68      2.42 o 
   7  -3   7       21.26       23.53      2.86 o 
   8  -3   7      121.03      128.81      4.70 o 
   9  -3   7       14.79       11.88      3.56 o 
  10  -3   7        1.13       -1.16      3.80 o 
  11  -3   7        8.61        3.34      3.95 o 
 -12  -2   7       10.68       13.80      4.30 o 
 -11  -2   7       16.69       13.81      4.01 o 
 -10  -2   7       32.93       36.69      4.00 o 
  -9  -2   7        8.64        8.99      4.24 o 
  -8  -2   7      137.79      127.70      3.41 o 
  -7  -2   7      256.72      256.88      4.73 o 
  -6  -2   7      330.62      309.84      5.63 o 
  -5  -2   7      609.67      591.76      9.09 o 
  -4  -2   7        9.09       12.87      1.55 o 
  -3  -2   7       68.33       78.99      2.13 o 
  -2  -2   7     1289.80     1388.30     18.00 o 
  -1  -2   7     3101.13     3035.52     47.88 o 
   0  -2   7      342.35      339.86      6.04 o 
   1  -2   7     2632.10     2567.53     36.68 o 
   2  -2   7        4.20        7.17      1.02 o 
   3  -2   7      790.53      805.88     10.91 o 
   4  -2   7      283.79      290.00      5.32 o 
   5  -2   7      316.79      307.35      5.00 o 
   6  -2   7       21.77       22.29      2.24 o 
   7  -2   7       15.17       10.97      2.19 o 
   8  -2   7      227.76      243.36      7.18 o 
   9  -2   7       22.92       18.99      3.34 o 
  10  -2   7       17.62       16.13      5.01 o 
  11  -2   7        1.66        5.08      4.12 o 
  12  -2   7        2.67        0.77      4.18 o 
 -12  -1   7        5.07        5.37      4.40 o 
 -11  -1   7       20.40       26.02      4.25 o 
 -10  -1   7       94.47       72.71      4.82 o 
  -9  -1   7        0.64        0.76      3.44 o 
  -8  -1   7       21.98       23.79      2.14 o 
  -7  -1   7      233.56      231.86      5.40 o 
  -6  -1   7     1431.84     1427.27     17.37 o 
  -5  -1   7       76.31       76.14      2.06 o 
  -4  -1   7     1969.94     1986.89     25.55 o 
  -3  -1   7      100.97      113.91      2.70 o 
  -2  -1   7      802.94      733.10      9.68 o 
  -1  -1   7      229.84      201.08      3.51 o 
   0  -1   7       58.24       59.06      1.67 o 
   1  -1   7      418.74      390.23      5.51 o 
   2  -1   7      839.34      798.52     10.69 o 
   3  -1   7     2884.64     2719.16     30.45 o 
   4  -1   7       75.41       76.74      3.00 o 
   5  -1   7     1535.76     1506.91     17.27 o 
   6  -1   7       26.68       29.33      1.82 o 
   7  -1   7       72.45       67.18      2.90 o 
   8  -1   7       60.35       64.30      3.17 o 
   9  -1   7        4.95        5.41      2.61 o 
  10  -1   7        8.30        7.79      3.80 o 
  11  -1   7        0.25        0.37      3.66 o 
  12  -1   7        0.38       -4.12      4.21 o 
 -12   0   7       15.46       16.01      4.50 o 
 -11   0   7        3.80        4.53      3.48 o 
 -10   0   7       19.44       17.68      3.98 o 
  -9   0   7        7.40        7.09      2.79 o 
  -8   0   7       14.60       12.94      2.54 o 
  -7   0   7      173.35      187.30      3.94 o 
  -6   0   7      769.21      771.55      9.81 o 
  -5   0   7       25.56       37.33      1.43 o 
  -4   0   7      461.13      533.86      6.41 o 
  -3   0   7      832.24      851.89      9.71 o 
  -2   0   7     3373.71     3635.63     39.98 o 
  -1   0   7       62.30       70.65      2.47 o 
   0   0   7     7571.34     7649.98    106.96 o 
   1   0   7     2079.58     2278.90     29.56 o 
   2   0   7     6385.62     6874.77     81.60 o 
   3   0   7      396.73      457.88      5.29 o 
   4   0   7        8.64        5.73      1.04 o 
   5   0   7       17.71       14.92      1.88 o 
   6   0   7      690.77      673.58      8.26 o 
   7   0   7      615.44      629.99      8.45 o 
   8   0   7       19.65       18.15      3.55 o 
   9   0   7       45.87       46.48      2.80 o 
  10   0   7       18.62       16.68      3.09 o 
  11   0   7        0.27       -2.97      2.97 o 
  12   0   7        2.69        3.09      7.09 o 
 -12   1   7        8.72        3.15      6.10 o 
 -11   1   7       63.09       47.91      6.03 o 
 -10   1   7        6.40        2.81      2.75 o 
  -9   1   7       67.54       58.69      3.33 o 
  -8   1   7      236.60      221.89      5.43 o 
  -7   1   7        0.46        1.10      2.93 o 
  -6   1   7       73.24       72.37      2.07 o 
  -5   1   7     1581.69     1609.02     16.27 o 
  -4   1   7       25.43       23.91      1.51 o 
  -3   1   7     2323.88     2190.53     26.83 o 
  -2   1   7      132.53      114.42      2.15 o 
  -1   1   7        4.57        7.10      1.18 o 
   0   1   7      618.79      684.09      7.88 o 
   1   1   7      114.60      102.66      2.80 o 
   2   1   7     3368.10     3374.28     37.79 o 
   3   1   7      153.77      173.63      2.84 o 
   4   1   7     2769.56     2631.37     27.88 o 
   5   1   7        6.98        9.41      1.67 o 
   6   1   7      414.36      407.70      5.13 o 
   7   1   7      405.79      399.57      5.48 o 
   8   1   7       35.18       24.86      2.08 o 
   9   1   7       62.64       70.98      2.77 o 
  10   1   7      142.39      145.15      3.64 o 
  11   1   7       69.07       64.61      3.45 o 
  12   1   7        1.45       -2.00      4.04 o 
  13   1   7        2.89       -3.08      5.50 o 
 -12   2   7        8.11        1.72      6.21 o 
 -11   2   7        3.24        9.27      4.21 o 
 -10   2   7       26.35       28.31      4.07 o 
  -9   2   7        1.86        2.69      2.42 o 
  -8   2   7       57.02       71.17      3.46 o 
  -7   2   7        1.82        2.25      2.22 o 
  -6   2   7      158.61      178.11      4.05 o 
  -5   2   7       36.43       42.08      1.85 o 
  -4   2   7       15.57       16.65      1.04 o 
  -3   2   7        3.36        1.45      0.92 o 
  -2   2   7      577.92      580.04      6.09 o 
  -1   2   7     4786.31     4703.37     52.14 o 
   0   2   7      155.82      187.30      4.22 o 
   1   2   7     4693.66     4692.38     66.33 o 
   2   2   7     4603.62     5088.48     65.20 o 
   3   2   7       38.68       36.40      1.42 o 
   4   2   7        1.07        2.64      1.05 o 
   5   2   7      448.75      444.75      5.29 o 
   6   2   7     2306.88     2228.37     23.64 o 
   7   2   7      546.85      531.35      6.84 o 
   8   2   7      805.96      741.85      9.80 o 
   9   2   7       23.62       25.26      2.39 o 
  10   2   7      130.31      124.72      4.06 o 
  11   2   7        0.28        3.08      4.77 o 
  12   2   7        0.84        1.87      4.35 o 
  13   2   7        0.32        1.66      4.18 o 
 -11   3   7        0.45        2.75      4.35 o 
 -10   3   7        7.08       -1.60      4.00 o 
  -9   3   7        4.62        8.89      3.36 o 
  -8   3   7       29.32       29.74      2.71 o 
  -7   3   7        8.52        6.11      2.52 o 
  -6   3   7        7.73       12.16      1.93 o 
  -5   3   7       34.19       37.51      2.01 o 
  -4   3   7      678.39      676.61      7.58 o 
  -3   3   7      501.10      587.61      6.24 o 
  -2   3   7      955.49      915.45     10.53 o 
  -1   3   7      345.62      333.94      4.81 o 
   0   3   7        6.19        8.91      0.91 o 
   1   3   7      126.59      123.80      2.57 o 
   2   3   7      738.28      814.68     12.09 o 
   3   3   7     9480.45    10013.46    141.27 o 
   4   3   7      259.03      269.69      4.31 o 
   5   3   7     2368.10     2288.86     29.66 o 
   6   3   7      470.44      437.40      6.48 o 
   7   3   7       20.05       24.13      1.67 o 
   8   3   7       27.12       29.69      1.92 o 
   9   3   7       35.29       40.93      2.74 o 
  10   3   7      119.60      123.52      3.69 o 
  11   3   7       28.08       30.51      3.44 o 
  12   3   7       31.90       31.10      5.12 o 
  13   3   7        1.38        3.93      3.71 o 
 -11   4   7        0.07       -0.28      4.33 o 
 -10   4   7        5.57        8.12      3.85 o 
  -9   4   7       25.17       28.96      4.70 o 
  -8   4   7        8.51        3.18      3.21 o 
  -7   4   7       49.19       49.82      3.20 o 
  -6   4   7      416.02      421.26      7.14 o 
  -5   4   7      156.82      150.28      3.29 o 
  -4   4   7      381.21      361.81      5.05 o 
  -3   4   7      493.73      531.74      6.95 o 
  -2   4   7      146.64      128.68      2.44 o 
  -1   4   7      414.83      478.09      6.59 o 
   0   4   7     4197.63     4226.90     54.29 o 
   1   4   7      697.21      751.00     10.03 o 
   2   4   7      351.89      337.65      4.85 o 
   3   4   7        1.78        2.97      1.00 o 
   4   4   7      178.07      167.75      3.06 o 
   5   4   7     1205.79     1177.81     17.12 o 
   6   4   7       28.41       32.53      2.36 o 
   7   4   7     1741.07     1682.89     22.50 o 
   8   4   7      475.25      464.27      7.97 o 
   9   4   7      388.00      355.82      6.34 o 
  10   4   7       35.32       36.25      4.61 o 
  11   4   7       72.18       80.75      4.39 o 
  12   4   7        2.85        1.70      4.39 o 
  13   4   7       19.49       20.18      5.75 o 
 -11   5   7        4.42        6.02      4.99 o 
 -10   5   7        0.15        3.51      3.77 o 
  -9   5   7       86.62       80.40      4.27 o 
  -8   5   7       17.12       21.52      3.45 o 
  -7   5   7        4.20        5.77      3.46 o 
  -6   5   7      140.77      128.77      5.88 o 
  -5   5   7      318.60      321.39      6.53 o 
  -4   5   7       14.10       13.86      1.98 o 
  -3   5   7      477.02      453.26      6.56 o 
  -2   5   7      539.25      581.17      7.43 o 
  -1   5   7      131.61      151.81      3.04 o 
   0   5   7       28.23       38.03      5.06 o 
   1   5   7      848.25      820.75     12.15 o 
   2   5   7     4014.08     4089.54     66.56 o 
   3   5   7       95.34      121.66      2.73 o 
   4   5   7     4093.49     3898.10     55.30 o 
   5   5   7      136.82      140.45      3.75 o 
   6   5   7      178.28      171.83      3.18 o 
   7   5   7      249.71      261.83      4.35 o 
   8   5   7       22.37       24.37      2.24 o 
   9   5   7       83.57       77.29      3.48 o 
  10   5   7        3.49        4.95      2.71 o 
  11   5   7       36.40       44.14      3.40 o 
  12   5   7       25.50       30.62      4.97 o 
  13   5   7        1.77        2.85      6.21 o 
 -10   6   7        0.23       -3.64      8.82 o 
  -9   6   7        5.83        5.38      3.28 o 
  -8   6   7       53.86       53.89      4.13 o 
  -7   6   7       34.14       32.65      5.02 o 
  -6   6   7       37.82       35.49      3.31 o 
  -5   6   7      323.64      302.05     13.27 o 
  -4   6   7      195.23      202.19      4.27 o 
  -3   6   7       69.62       89.32      3.61 o 
  -2   6   7       89.84       87.26      2.46 o 
  -1   6   7     1107.77     1136.99     16.50 o 
   0   6   7       14.05       15.54      1.62 o 
   1   6   7     1924.71     2044.00     29.39 o 
   2   6   7     1185.35     1070.44     20.88 o 
   3   6   7       32.35       33.17      2.15 o 
   4   6   7        7.79       15.13      2.83 o 
   5   6   7      704.92      654.28     13.25 o 
   6   6   7      786.01      779.59     12.08 o 
   7   6   7       57.95       50.07      2.52 o 
   8   6   7      351.77      350.77      7.34 o 
   9   6   7      127.43      119.07      3.35 o 
  10   6   7        5.80        7.31      3.18 o 
  11   6   7        2.99       -0.98      3.48 o 
  12   6   7        0.18        1.43      5.19 o 
  13   6   7       36.34       48.93      6.82 o 
  14   6   7        0.56       21.59     12.86 o 
 -10   7   7        4.39      -10.51     10.51 o 
  -9   7   7        9.23        6.17      8.44 o 
  -8   7   7        3.09        3.44      5.30 o 
  -7   7   7       15.80       21.21      4.42 o 
  -6   7   7       19.07       16.38      3.84 o 
  -5   7   7       65.45       71.02      3.91 o 
  -4   7   7      348.40      364.37      7.51 o 
  -3   7   7      359.72      393.85      9.19 o 
  -2   7   7        2.69        7.94      2.73 o 
  -1   7   7      245.87      235.81      5.30 o 
   2   7   7        9.48        5.85      2.22 o 
   3   7   7      900.07      853.40     20.73 o 
   4   7   7       66.05       68.46      3.29 o 
   5   7   7      651.43      642.97     12.22 o 
   6   7   7       21.69       26.68      2.78 o 
   7   7   7      418.64      421.00      8.51 o 
   8   7   7       76.22       70.44      3.92 o 
   9   7   7       19.02       16.15      3.83 o 
  10   7   7      159.62      163.92      4.95 o 
  11   7   7        5.17        4.52      3.64 o 
  12   7   7       18.50       18.28      3.91 o 
  13   7   7        0.11       -0.08      5.37 o 
  14   7   7        0.77       18.88     12.83 o 
  -9   8   7        6.98        5.52      5.80 o 
  -8   8   7       10.44       10.87     10.71 o 
  -7   8   7       28.80       28.70      8.88 o 
  -6   8   7       95.35       93.24      4.78 o 
  -5   8   7       60.79       70.42      4.09 o 
  -4   8   7        0.82        4.38      3.89 o 
  -3   8   7      154.00      163.43      7.04 o 
  -2   8   7      157.01      171.87      6.40 o 
  -1   8   7       13.79       18.51      3.37 o 
   0   8   7      226.99      208.27      4.48 o 
   1   8   7      425.01      458.64      9.07 o 
   2   8   7       42.70       38.23      3.41 o 
   3   8   7       78.67       85.02      3.00 o 
   4   8   7      131.58      130.00      3.98 o 
   5   8   7      346.57      344.33      7.03 o 
   6   8   7        6.10        6.80      2.75 o 
   7   8   7      421.16      468.32      9.88 o 
   8   8   7        4.23        2.63      3.42 o 
   9   8   7       39.98       42.09      4.13 o 
  10   8   7       29.45       26.47      4.36 o 
  11   8   7        5.05        4.56      4.61 o 
  12   8   7        1.43        4.83      4.38 o 
  13   8   7        9.95       11.92      4.76 o 
  -9   9   7        0.76       -7.24     10.51 o 
  -8   9   7        1.41        3.85     15.30 o 
  -7   9   7       21.62       23.53      4.84 o 
  -6   9   7        6.35        6.59      6.09 o 
  -5   9   7       26.17       21.69      7.35 o 
  -4   9   7        1.19       -3.27      4.29 o 
  -3   9   7        1.26        2.81      3.64 o 
  -2   9   7      237.61      244.67     12.39 o 
  -1   9   7        3.89        3.21      2.89 o 
   0   9   7        0.59        2.95      5.04 o 
   1   9   7      330.50      315.98      7.33 o 
   2   9   7      453.67      487.43      8.60 o 
   3   9   7        8.50       11.67      1.63 o 
   4   9   7     1258.92     1277.21     21.55 o 
   5   9   7      188.03      188.99      5.12 o 
   6   9   7       37.87       43.70      3.13 o 
   7   9   7      190.33      173.38      5.40 o 
   8   9   7      208.33      209.99      6.25 o 
   9   9   7       71.68       62.91      4.39 o 
  10   9   7       50.94       54.27      4.46 o 
  11   9   7      137.11      130.41      5.76 o 
  12   9   7        0.16       -5.56      6.06 o 
  13   9   7       28.69       32.07      6.44 o 
  -8  10   7        0.91        5.19      6.22 o 
  -7  10   7       16.01       14.38      6.97 o 
  -6  10   7        0.14        3.51      9.18 o 
  -5  10   7       17.68       29.12      7.71 o 
  -4  10   7       13.41       22.45      4.84 o 
  -3  10   7       61.70       64.00      4.78 o 
  -2  10   7       80.98       72.87      4.46 o 
  -1  10   7      343.03      382.82     11.88 o 
   0  10   7       74.78       82.81      3.97 o 
   1  10   7      236.55      216.32      7.18 o 
   2  10   7      166.24      199.39      7.79 o 
   3  10   7        7.83        8.05      3.14 o 
   4  10   7        3.99        2.66      2.10 o 
   5  10   7       64.82       68.11      3.20 o 
   6  10   7      174.72      174.01      5.54 o 
   7  10   7       19.87       12.99      3.04 o 
   8  10   7      225.96      228.76      8.32 o 
   9  10   7       42.94       37.75      6.22 o 
  10  10   7        5.27       -0.38      4.34 o 
  11  10   7        1.61        3.37      4.86 o 
  12  10   7       10.56        4.80      6.29 o 
  13  10   7       16.43       10.28      6.19 o 
  -7  11   7        1.83       -7.06      7.06 o 
  -6  11   7        1.07        4.45      7.57 o 
  -5  11   7       12.89       12.67      6.24 o 
  -4  11   7        0.53        6.76      6.01 o 
  -3  11   7        3.22        4.71      4.57 o 
  -2  11   7        7.46        4.01      4.57 o 
  -1  11   7      116.06      116.35      5.07 o 
   0  11   7       26.59       25.38      3.72 o 
   1  11   7        9.11       10.96      3.65 o 
   2  11   7       43.01       38.87      3.18 o 
   3  11   7      394.22      397.83     11.22 o 
   4  11   7      203.37      212.58      6.25 o 
   5  11   7        8.22       11.58      2.87 o 
   6  11   7      230.81      244.59      5.66 o 
   7  11   7      130.17      124.98      4.36 o 
   8  11   7       75.67       74.90      3.88 o 
   9  11   7       74.52       71.78      9.28 o 
  10  11   7       87.61       85.61      5.22 o 
  11  11   7        3.06        5.21      4.72 o 
  12  11   7        8.66        1.86      6.23 o 
  13  11   7        5.22        0.32     10.43 o 
  -6  12   7       11.68       18.55      7.51 o 
  -5  12   7        2.50       10.80      7.56 o 
  -4  12   7       31.10       29.06      9.42 o 
  -3  12   7       38.24       36.46      5.25 o 
  -2  12   7       26.50       30.34      6.85 o 
  -1  12   7        3.24        5.74      4.85 o 
   0  12   7      100.11       99.48      4.91 o 
   1  12   7       62.54       64.31      4.18 o 
   2  12   7       12.44       15.66      4.95 o 
   3  12   7       34.90       31.97      3.28 o 
   4  12   7      123.57      128.57      4.92 o 
   5  12   7      196.75      195.27      6.29 o 
   6  12   7       22.57       22.02      3.05 o 
   7  12   7      170.88      178.22      5.34 o 
   8  12   7      122.11      112.05      4.48 o 
   9  12   7        7.45        3.77      3.84 o 
  10  12   7       17.62       13.27      4.63 o 
  11  12   7       14.26       13.04      5.78 o 
  12  12   7       15.21       11.66      6.33 o 
  13  12   7        0.15       -8.88     10.18 o 
  -5  13   7       11.67       11.12      9.85 o 
  -4  13   7        4.63        9.40     10.57 o 
  -3  13   7        6.75        6.44      6.23 o 
  -2  13   7       37.78       40.31      5.50 o 
  -1  13   7       61.59       69.98      5.27 o 
   0  13   7        6.32        6.94      7.12 o 
   1  13   7      105.29      113.22      5.42 o 
   2  13   7      140.83      140.22      6.26 o 
   3  13   7        0.55       -5.07      5.07 o 
   4  13   7       60.64       62.84      3.87 o 
   5  13   7       58.45       66.35      5.77 o 
   6  13   7        2.41        0.34      4.06 o 
   7  13   7        4.67        5.20      3.33 o 
   8  13   7        4.37        9.00      3.68 o 
   9  13   7       64.53       63.82      4.44 o 
  10  13   7        1.63       -3.27      4.93 o 
  11  13   7       36.28       43.72      7.38 o 
  12  13   7        6.30        7.14      9.44 o 
  -4  14   7       17.45       33.13      9.77 o 
  -3  14   7        2.40       -0.18      6.77 o 
  -2  14   7        4.75        5.13      5.30 o 
  -1  14   7       34.56       35.24      5.19 o 
   0  14   7       35.59       46.22      4.93 o 
   1  14   7        4.28        0.19      4.17 o 
   2  14   7       71.37       77.79      4.66 o 
   3  14   7       45.31       45.08      4.40 o 
   4  14   7       13.57       13.43      3.84 o 
   5  14   7       14.89       11.78      3.52 o 
   6  14   7       58.71       58.44      4.38 o 
   7  14   7       19.25       15.85      3.82 o 
   8  14   7        4.94       10.61      4.26 o 
   9  14   7        0.62       -0.33      3.93 o 
  10  14   7        3.33       -2.08      6.34 o 
  11  14   7        1.99       -3.56      8.43 o 
  12  14   7        0.22       -8.59      9.44 o 
  -3  15   7       12.42        4.06     17.82 o 
  -2  15   7        1.78        7.28      6.72 o 
  -1  15   7        4.57        6.56      5.23 o 
   0  15   7       13.08       16.62      4.85 o 
   1  15   7        1.60       -2.78      4.47 o 
   2  15   7        8.67       10.25      4.21 o 
   3  15   7       14.00       18.29      3.91 o 
   4  15   7        3.68        1.82      5.96 o 
   5  15   7        7.94       10.15      4.02 o 
   6  15   7       28.15       37.59      4.08 o 
   7  15   7       24.24       26.16      4.41 o 
   8  15   7        2.43        6.73      4.71 o 
   9  15   7        6.98        9.15      5.97 o 
  10  15   7       13.51       14.55      9.73 o 
  11  15   7        4.99        0.54      8.74 o 
  -2  16   7        6.62        7.59     12.37 o 
  -1  16   7        8.76       13.19      8.63 o 
   0  16   7        0.24       -5.03      5.03 o 
   1  16   7       30.71       25.33      4.86 o 
   2  16   7       29.42       36.35      5.43 o 
   3  16   7        0.73       -4.08      4.08 o 
   4  16   7       29.41       28.75      4.04 o 
   5  16   7       21.62       26.42      4.22 o 
   6  16   7        0.53        4.03      4.23 o 
   7  16   7       29.72       30.61      7.16 o 
   8  16   7        1.99       -0.91      5.06 o 
   9  16   7        9.89        6.46      5.74 o 
  10  16   7        1.80       17.55      7.48 o 
   0  17   7        0.10       -3.14      8.13 o 
   1  17   7        7.32        2.12      5.57 o 
   2  17   7       15.55       10.56      4.66 o 
   3  17   7        2.38        5.79      8.28 o 
   4  17   7       10.83        8.63      4.08 o 
   5  17   7       23.98       21.18      3.89 o 
   6  17   7        8.57        5.90      4.10 o 
   7  17   7        3.54        9.32      4.86 o 
   8  17   7       15.08       10.98      5.01 o 
   4  18   7        1.01       -3.00     11.91 o 
  -6 -14   8        1.37       10.49      8.29 o 
  -5 -14   8        3.83       -1.94      8.30 o 
  -4 -14   8       17.26       14.37      5.74 o 
  -3 -14   8        0.68       10.36      8.29 o 
  -2 -14   8        7.70        0.45      8.24 o 
  -1 -14   8        5.78       10.44      8.64 o 
  -8 -13   8        4.35       -0.32      8.31 o 
  -7 -13   8        8.58       19.04      8.09 o 
  -6 -13   8        0.32       -4.37      6.19 o 
  -5 -13   8        2.73        9.31      8.07 o 
  -4 -13   8        4.01       10.00      4.94 o 
  -3 -13   8        3.35        4.85      7.77 o 
  -2 -13   8        5.47        6.01      7.93 o 
  -1 -13   8       16.70       16.71      8.01 o 
   0 -13   8        1.69       -6.04      8.15 o 
   1 -13   8        0.53       -4.61      8.17 o 
   2 -13   8        1.62       18.92      8.84 o 
  -9 -12   8        1.68       16.54      8.57 o 
  -8 -12   8        0.18       -2.35      6.53 o 
  -7 -12   8        6.15       21.49      6.54 o 
  -6 -12   8       26.41       35.48      6.47 o 
  -5 -12   8       25.13       25.78      6.20 o 
  -4 -12   8        3.19        1.97      5.85 o 
  -3 -12   8       57.60       61.98      6.64 o 
  -2 -12   8       28.13       32.14      7.51 o 
  -1 -12   8        2.44        4.94      7.76 o 
   0 -12   8       13.30       13.09      7.75 o 
   1 -12   8       23.03       24.32      7.81 o 
   2 -12   8        2.91       -8.58      8.58 o 
   3 -12   8        2.81        6.60      8.50 o 
 -10 -11   8        0.96       -4.04      8.75 o 
  -9 -11   8        4.14        5.34      6.53 o 
  -8 -11   8       26.39       22.11      6.62 o 
  -7 -11   8        0.61       -0.72      9.88 o 
  -6 -11   8       21.44       16.24      5.98 o 
  -5 -11   8       17.36       17.40      5.74 o 
  -4 -11   8        3.91       20.12      6.74 o 
  -3 -11   8        3.85        3.97      5.84 o 
  -2 -11   8       77.94       73.74     12.70 o 
  -1 -11   8       23.58       20.23      7.22 o 
   0 -11   8       20.43       30.26      7.40 o 
   1 -11   8       27.04       23.87      7.81 o 
   2 -11   8       13.87       16.49      8.31 o 
   3 -11   8        1.00       -7.05      7.94 o 
   4 -11   8       12.19       15.87      8.84 o 
   5 -11   8        7.12       -3.58      9.29 o 
 -11 -10   8       10.97       15.20      9.99 o 
 -10 -10   8        0.14       10.71      6.85 o 
  -9 -10   8        1.44       -0.30     12.66 o 
  -8 -10   8       18.86       31.22      6.36 o 
  -7 -10   8       81.72       80.55      6.63 o 
  -6 -10   8       19.80       15.56      5.44 o 
  -5 -10   8      110.41      107.29      6.73 o 
  -4 -10   8      105.63       96.84      6.06 o 
  -3 -10   8        0.08        0.14      5.19 o 
  -2 -10   8       20.52       31.77      5.33 o 
  -1 -10   8       40.46       49.25      5.86 o 
   0 -10   8       21.89       18.27      6.86 o 
   1 -10   8        0.13       -5.39      6.81 o 
   2 -10   8       18.33       20.77      7.41 o 
   3 -10   8       21.75       26.90      8.03 o 
   4 -10   8        0.13        6.01      8.47 o 
   5 -10   8        0.33        7.47      9.11 o 
   6 -10   8        0.91       -2.98      9.55 o 
 -11  -9   8       10.29       33.21      9.76 o 
 -10  -9   8       20.92       28.63     12.41 o 
  -9  -9   8       10.46        4.41      7.54 o 
  -8  -9   8       90.07       89.20      6.88 o 
  -7  -9   8      176.33      174.27      8.59 o 
  -6  -9   8       27.39       19.13      5.13 o 
  -5  -9   8       25.89       27.53      6.68 o 
  -4  -9   8       65.58       66.89      4.25 o 
  -3  -9   8      131.55      155.08     18.67 o 
  -2  -9   8       40.89       39.73      5.08 o 
  -1  -9   8       89.07       92.13     15.31 o 
   0  -9   8      113.38      124.76     19.14 o 
   1  -9   8        1.00        5.80      7.01 o 
   2  -9   8        4.73        4.81      6.82 o 
   3  -9   8       26.38       28.48      7.82 o 
   4  -9   8       16.12       13.22      8.25 o 
   5  -9   8        0.21       -1.83      8.20 o 
   6  -9   8       10.07       -5.47      6.72 o 
   7  -9   8        0.46       -3.90      6.78 o 
 -11  -8   8        0.22        0.87      7.01 o 
 -10  -8   8        3.36        3.23      6.36 o 
  -9  -8   8        0.33        2.96      4.84 o 
  -8  -8   8        3.32        7.94      5.45 o 
  -7  -8   8        2.70        9.83      5.41 o 
  -6  -8   8       93.13      102.26      7.89 o 
  -5  -8   8       48.43       39.39      8.29 o 
  -4  -8   8       70.87       75.77      4.22 o 
  -3  -8   8      169.41      169.47      7.65 o 
  -2  -8   8        5.02        6.14      4.39 o 
  -1  -8   8       31.44       30.53      9.29 o 
   0  -8   8        0.39        6.02      5.86 o 
   1  -8   8      100.64      105.04     16.74 o 
   2  -8   8       39.77       42.76      6.94 o 
   3  -8   8        4.66        3.79      6.64 o 
   4  -8   8       41.25       37.33      8.20 o 
   5  -8   8        0.06        6.56      5.83 o 
   6  -8   8        2.88       -6.42      6.42 o 
   7  -8   8        2.00       -5.00      5.00 o 
   8  -8   8        1.36       -5.83      5.97 o 
 -12  -7   8        3.41        5.35      7.72 o 
 -11  -7   8       20.85       22.94      7.09 o 
 -10  -7   8       12.28       12.05      5.58 o 
  -9  -7   8       54.96       69.04      7.03 o 
  -8  -7   8       97.72       87.31      7.43 o 
  -7  -7   8       26.40       26.13      5.28 o 
  -6  -7   8       70.12       65.78      9.52 o 
  -5  -7   8       25.53       23.26      4.62 o 
  -4  -7   8      174.99      196.48      7.24 o 
  -3  -7   8        8.51       10.23      5.30 o 
  -2  -7   8      460.95      476.01     24.62 o 
  -1  -7   8      247.90      274.13      9.36 o 
   0  -7   8      110.78      105.94      7.34 o 
   1  -7   8      195.79      205.83      8.40 o 
   2  -7   8       21.47       21.45      5.01 o 
   3  -7   8       19.48       10.02      4.79 o 
   4  -7   8        1.26        4.25      5.08 o 
   5  -7   8       34.27       34.96      5.65 o 
   6  -7   8        0.91       -1.94      4.43 o 
   7  -7   8        9.09       12.07      5.28 o 
   8  -7   8        0.12       -0.18      7.00 o 
   9  -7   8        1.89       -4.15     10.14 o 
 -12  -6   8        0.12        8.01      7.70 o 
 -11  -6   8        6.19       11.37      4.95 o 
 -10  -6   8       18.96       16.71      4.00 o 
  -9  -6   8        0.63       -2.86      4.56 o 
  -8  -6   8       12.08       10.76      5.59 o 
  -7  -6   8      305.21      298.75     16.09 o 
  -6  -6   8       12.16        7.83      4.43 o 
  -5  -6   8      392.19      405.61     11.79 o 
  -4  -6   8      398.52      401.33     11.70 o 
  -3  -6   8      121.92      142.29      6.48 o 
  -2  -6   8      177.22      185.49      7.40 o 
  -1  -6   8       18.39       15.65      3.62 o 
   0  -6   8      117.35      104.40      5.32 o 
   1  -6   8       53.91       60.55      5.29 o 
   2  -6   8      347.98      345.73      8.54 o 
   3  -6   8      102.11       92.42      5.51 o 
   4  -6   8       52.76       46.28      5.25 o 
   5  -6   8       47.47       57.95      4.28 o 
   6  -6   8       17.12       13.17      4.26 o 
   7  -6   8       20.33       20.27      4.57 o 
   8  -6   8        0.81       -2.21      5.63 o 
   9  -6   8        3.82       10.24      6.01 o 
 -12  -5   8        2.89        4.55      7.42 o 
 -11  -5   8        0.66        4.35      5.58 o 
 -10  -5   8       44.50       50.39      4.19 o 
  -9  -5   8       32.57       27.86      3.70 o 
  -8  -5   8       99.17      113.74      4.25 o 
  -7  -5   8      152.18      131.64      4.76 o 
  -6  -5   8        9.46        8.85      4.14 o 
  -5  -5   8        5.12        9.32      3.93 o 
  -4  -5   8        0.55        0.12      3.66 o 
  -3  -5   8      471.80      483.49     10.51 o 
  -2  -5   8      742.76      727.41     18.17 o 
  -1  -5   8      571.82      568.30     16.13 o 
   0  -5   8      790.21      815.70     20.08 o 
   1  -5   8        6.07       13.86      3.69 o 
   2  -5   8      121.53      128.05      8.33 o 
   3  -5   8       21.01       18.79      2.71 o 
   4  -5   8      115.09      109.72      4.43 o 
   5  -5   8        5.40        3.26      3.69 o 
   6  -5   8      151.25      156.43      5.75 o 
   7  -5   8       17.97       15.54      4.65 o 
   8  -5   8        4.41        0.14      5.27 o 
   9  -5   8        1.97        0.30      5.60 o 
  10  -5   8        0.16       -1.40     10.45 o 
 -12  -4   8        4.47        2.00      6.99 o 
 -11  -4   8        0.40        4.37      7.05 o 
 -10  -4   8        4.28        7.33      5.20 o 
  -9  -4   8       10.36       11.24      3.53 o 
  -8  -4   8       92.30      100.65      5.54 o 
  -7  -4   8       48.77       39.87      3.58 o 
  -6  -4   8      125.84      130.26      4.98 o 
  -5  -4   8      701.17      696.15     15.08 o 
  -4  -4   8      175.17      168.98      5.35 o 
  -3  -4   8      211.06      176.04      4.62 o 
  -2  -4   8       48.71       46.67      2.50 o 
  -1  -4   8        8.38        9.50      2.02 o 
   0  -4   8       19.25       19.25      2.13 o 
   1  -4   8     1178.17     1143.35     22.69 o 
   2  -4   8       37.80       47.18      2.84 o 
   3  -4   8      337.31      305.08      5.53 o 
   4  -4   8       22.75       29.71      2.22 o 
   5  -4   8       12.28       13.68      2.58 o 
   6  -4   8        3.28        4.91      2.91 o 
   7  -4   8        0.92       -2.05      3.18 o 
   8  -4   8       47.01       46.78      4.11 o 
   9  -4   8        0.10       -3.74      3.90 o 
  10  -4   8       11.52       11.70      3.71 o 
 -12  -3   8        1.14       -1.09      6.92 o 
 -11  -3   8        2.60        4.65      7.36 o 
 -10  -3   8        0.96       -1.38      6.44 o 
  -9  -3   8       51.58       65.78      3.60 o 
  -8  -3   8      157.56      162.56      4.47 o 
  -7  -3   8       13.94       15.40      2.48 o 
  -6  -3   8       83.47       82.66      3.10 o 
  -5  -3   8      206.45      208.59      4.82 o 
  -4  -3   8      481.22      478.98      8.45 o 
  -3  -3   8      211.95      218.59      6.17 o 
  -2  -3   8     1577.62     1548.30     28.01 o 
  -1  -3   8     1387.60     1386.24     22.26 o 
   0  -3   8      105.41       94.03      2.76 o 
   1  -3   8      664.65      685.98     10.34 o 
   2  -3   8      546.58      575.85      9.48 o 
   3  -3   8      118.42      112.72      2.92 o 
   4  -3   8        0.12       -0.55      2.06 o 
   5  -3   8     1439.49     1480.71     27.52 o 
   6  -3   8      301.25      305.09      6.06 o 
   7  -3   8       54.38       51.78      3.46 o 
   8  -3   8       38.68       35.26      3.65 o 
   9  -3   8        7.90        9.32      3.69 o 
  10  -3   8        3.63       -0.35      3.80 o 
  11  -3   8        0.03        0.96      3.99 o 
 -12  -2   8        0.01       -3.97      4.28 o 
 -11  -2   8       13.88        8.33      4.08 o 
 -10  -2   8        9.19        6.03      3.93 o 
  -9  -2   8        3.58        7.93      3.20 o 
  -8  -2   8        2.67        4.94      2.44 o 
  -7  -2   8      248.47      254.26      4.84 o 
  -6  -2   8      136.45      130.93      3.60 o 
  -5  -2   8      564.32      542.34      8.52 o 
  -4  -2   8      928.13      900.28     13.21 o 
  -3  -2   8        9.74        9.60      1.51 o 
  -2  -2   8       64.70       57.37      2.55 o 
  -1  -2   8      277.12      263.41     13.32 o 
   0  -2   8     2033.99     2005.64     31.89 o 
   1  -2   8      586.43      652.27      8.86 o 
   2  -2   8     1033.02      986.45     13.18 o 
   3  -2   8      809.48      858.29     11.62 o 
   4  -2   8      638.12      643.75      8.31 o 
   5  -2   8       91.13       99.07      2.55 o 
   6  -2   8       10.89        8.54      2.29 o 
   7  -2   8       16.41       21.51      2.90 o 
   8  -2   8       24.77       20.99      4.29 o 
   9  -2   8       78.75       66.82      4.20 o 
  10  -2   8       10.86        4.19      4.81 o 
  11  -2   8        9.05        9.56      4.14 o 
 -12  -1   8        0.07        4.59      4.40 o 
 -11  -1   8        2.00       -2.11      4.20 o 
 -10  -1   8       59.86       54.93      4.27 o 
  -9  -1   8       16.75       25.17      3.68 o 
  -8  -1   8       44.74       51.82      3.23 o 
  -7  -1   8      114.59      116.18      2.87 o 
  -6  -1   8        0.94        3.05      1.63 o 
  -5  -1   8       15.22       16.21      1.62 o 
  -4  -1   8       85.29       89.22      2.18 o 
  -3  -1   8     1612.30     1601.07     20.69 o 
  -2  -1   8      915.73      950.25     11.51 o 
  -1  -1   8      526.46      478.24      7.26 o 
   0  -1   8     2099.11     2128.62     30.05 o 
   1  -1   8       43.14       42.30      1.33 o 
   2  -1   8      177.81      176.40      2.94 o 
   3  -1   8        2.62        6.08      1.24 o 
   4  -1   8      638.55      591.63      7.70 o 
   5  -1   8      499.89      496.12      6.38 o 
   6  -1   8       91.11       88.54      2.37 o 
   7  -1   8      152.85      146.22      3.63 o 
   8  -1   8        9.74       10.88      2.47 o 
   9  -1   8       21.24       24.04      2.80 o 
  10  -1   8        1.40       -1.83      3.51 o 
  11  -1   8       13.79       16.70      4.20 o 
  12  -1   8        0.23       -1.23      4.32 o 
 -12   0   8        2.79        4.35      4.51 o 
 -11   0   8        0.49        2.79      4.22 o 
 -10   0   8        9.24       16.09      4.05 o 
  -9   0   8        0.83        3.44      2.86 o 
  -8   0   8       44.58       38.38      2.83 o 
  -7   0   8       17.76       21.78      2.28 o 
  -6   0   8       59.79       65.09      2.10 o 
  -5   0   8      570.07      573.86      8.10 o 
  -4   0   8        3.47        3.12      1.29 o 
  -3   0   8      935.85      910.32      9.39 o 
  -2   0   8      299.32      342.22      4.32 o 
  -1   0   8      172.68      161.14      2.51 o 
   0   0   8      283.80      299.35      3.83 o 
   1   0   8     2823.78     2781.97     31.09 o 
   2   0   8     1662.91     1675.82     18.92 o 
   3   0   8      782.87      719.39      8.47 o 
   4   0   8     1114.63     1111.54     13.72 o 
   5   0   8        9.47       14.28      1.70 o 
   6   0   8      565.10      571.95      7.74 o 
   7   0   8        4.38        2.82      2.02 o 
   8   0   8      516.92      520.48      8.91 o 
   9   0   8       28.66       29.40      2.80 o 
  10   0   8       99.97      104.56      4.36 o 
  11   0   8        7.12        3.74      4.30 o 
  12   0   8        1.08        5.22      9.86 o 
 -12   1   8        3.70        8.80      6.16 o 
 -11   1   8       41.03       34.60      4.43 o 
 -10   1   8       77.89       64.75      5.34 o 
  -9   1   8        4.14       10.40      3.02 o 
  -8   1   8      160.13      154.69      7.72 o 
  -7   1   8       14.28       15.64      2.54 o 
  -6   1   8       43.55       46.69      2.97 o 
  -5   1   8       15.23       15.75      1.46 o 
  -4   1   8      492.85      497.67      6.63 o 
  -3   1   8      390.40      441.12      5.84 o 
  -2   1   8     1116.92     1111.36     14.57 o 
  -1   1   8     2299.96     2374.11     30.61 o 
   0   1   8     1018.67      984.72     10.61 o 
   1   1   8      232.93      305.57      6.25 o 
   2   1   8       11.40       23.85      1.27 o 
   3   1   8      567.90      529.93     10.57 o 
   4   1   8      989.25      980.48     13.30 o 
   5   1   8     1995.88     1917.40     21.89 o 
   6   1   8      727.79      714.31      9.30 o 
   7   1   8      280.99      253.79      4.53 o 
   8   1   8      230.04      208.43      4.33 o 
   9   1   8       11.33        9.76      2.63 o 
  10   1   8        0.35        0.01      3.48 o 
  11   1   8        5.56        6.60      5.57 o 
  12   1   8       18.09       27.75      4.13 o 
  13   1   8        0.42        5.48      5.95 o 
 -11   2   8       19.39       16.16      4.39 o 
 -10   2   8        0.52        8.37      3.24 o 
  -9   2   8        6.42        3.25      3.17 o 
  -8   2   8       29.65       31.32      2.97 o 
  -7   2   8       17.20       16.30      2.43 o 
  -6   2   8      298.18      304.76      5.55 o 
  -5   2   8        4.89        6.90      1.49 o 
  -4   2   8     1451.20     1465.42     15.73 o 
  -3   2   8       35.92       46.22      1.41 o 
  -2   2   8       11.28       11.48      0.99 o 
  -1   2   8      264.12      270.75      3.35 o 
   0   2   8     1459.73     1475.57     16.64 o 
   1   2   8      798.19      800.93      9.22 o 
   2   2   8     2582.77     2662.22     29.62 o 
   3   2   8     2713.23     2749.37     29.05 o 
   4   2   8       92.95       91.66      1.89 o 
   5   2   8      187.24      168.34      2.99 o 
   6   2   8       40.45       37.73      1.65 o 
   7   2   8      125.12      128.70      2.62 o 
   8   2   8       75.04       66.04      2.46 o 
   9   2   8      180.61      190.56      3.97 o 
  10   2   8        1.31        0.84      2.84 o 
  11   2   8       25.88       23.43      3.16 o 
  12   2   8        0.06       -1.10      4.00 o 
  13   2   8        0.78       -0.35      4.07 o 
 -11   3   8        0.02        9.58      4.53 o 
 -10   3   8        2.96       10.15      4.15 o 
  -9   3   8       18.27       15.26      3.79 o 
  -8   3   8        7.87        6.16      2.66 o 
  -7   3   8      154.43      154.65      3.82 o 
  -6   3   8       28.01       28.86      2.29 o 
  -5   3   8       43.70       48.33      2.24 o 
  -4   3   8       32.31       41.03      1.60 o 
  -3   3   8      493.77      496.70      5.73 o 
  -2   3   8      518.01      531.62      5.99 o 
  -1   3   8       52.48       50.58      1.34 o 
   0   3   8      830.51      832.94     11.09 o 
   1   3   8       28.91       33.98      1.23 o 
   2   3   8       10.99       13.53      0.96 o 
   3   3   8       11.42       15.15      1.32 o 
   4   3   8     1204.13     1139.01     14.06 o 
   5   3   8      294.88      262.86      3.83 o 
   6   3   8      732.67      748.82      8.45 o 
   7   3   8      224.49      215.01      3.52 o 
   8   3   8        1.66        2.13      1.83 o 
   9   3   8       40.07       47.87      2.91 o 
  10   3   8        5.00        9.63      2.68 o 
  11   3   8      102.24      112.67      5.42 o 
  12   3   8        2.83        4.59      5.63 o 
  13   3   8       10.24        8.38      5.61 o 
 -11   4   8        5.57        7.73      4.48 o 
 -10   4   8        0.25        5.01      4.24 o 
  -9   4   8        0.62       -1.98      3.57 o 
  -8   4   8       20.25       20.80      3.35 o 
  -7   4   8        2.81       -0.07      2.94 o 
  -6   4   8       40.20       44.49      3.21 o 
  -5   4   8       91.46       96.90      2.64 o 
  -4   4   8       51.90       49.01      1.45 o 
  -3   4   8      394.36      389.16      5.00 o 
  -2   4   8       69.46       70.00      2.22 o 
  -1   4   8      324.84      363.88      5.28 o 
   0   4   8      982.56     1078.29     14.19 o 
   1   4   8     1173.02     1044.04     13.88 o 
   2   4   8     1280.74     1294.10     17.11 o 
   3   4   8        8.41       12.03      1.55 o 
   4   4   8     1518.15     1499.63     21.57 o 
   5   4   8       10.90       11.30      1.32 o 
   6   4   8      385.25      375.42      5.46 o 
   7   4   8       43.74       45.35      2.15 o 
   8   4   8     1052.98     1057.58     14.71 o 
   9   4   8      149.41      139.92      4.03 o 
  10   4   8      243.50      247.71      7.51 o 
  11   4   8      164.04      158.87      6.08 o 
  12   4   8       30.92       32.46      5.03 o 
  13   4   8        0.15        0.88      4.47 o 
 -10   5   8        0.51       -3.77      3.77 o 
  -9   5   8        0.03       -1.45      4.04 o 
  -8   5   8       39.39       37.63      3.65 o 
  -7   5   8      103.46      102.79      3.96 o 
  -6   5   8       16.12       17.17      2.93 o 
  -5   5   8        1.35        2.02      2.52 o 
  -4   5   8      228.92      249.10      4.96 o 
  -3   5   8      668.51      721.65      9.92 o 
  -2   5   8      607.61      591.09      7.62 o 
  -1   5   8     1511.68     1557.66     20.31 o 
   0   5   8        0.10        0.09      1.03 o 
   1   5   8      496.39      490.45      6.78 o 
   2   5   8      198.10      216.74      3.99 o 
   3   5   8     1176.16     1264.34     16.76 o 
   4   5   8      137.00      150.30      6.54 o 
   5   5   8     1507.92     1520.61     24.11 o 
   6   5   8      324.29      298.44      4.97 o 
   7   5   8      566.67      561.93      8.30 o 
   8   5   8      177.67      156.37      6.12 o 
   9   5   8      128.32      124.82      3.63 o 
  10   5   8        3.97        8.38      2.85 o 
  11   5   8        0.37        2.58      3.19 o 
  12   5   8       27.60       26.13      4.28 o 
  13   5   8        7.71        9.90      6.18 o 
 -10   6   8        0.75        1.14      5.79 o 
  -9   6   8       14.24        9.71      6.07 o 
  -8   6   8        8.47       11.06      3.83 o 
  -7   6   8        5.72       11.19      4.78 o 
  -6   6   8       32.22       34.98      3.11 o 
  -5   6   8      137.70      128.69      4.85 o 
  -4   6   8      448.09      441.82      7.40 o 
  -3   6   8      156.35      166.44      4.57 o 
  -2   6   8      272.22      292.11      4.78 o 
  -1   6   8      887.69      918.21     13.53 o 
   0   6   8       91.27       84.05      2.65 o 
   1   6   8        9.51       11.69      1.43 o 
   2   6   8      550.98      578.83      8.89 o 
   3   6   8     1487.67     1428.72     23.20 o 
   4   6   8       60.81       61.89      2.19 o 
   5   6   8      341.61      330.31      7.23 o 
   6   6   8      511.38      484.48      8.12 o 
   7   6   8      872.83      880.53     13.68 o 
   8   6   8       70.99       70.85      4.08 o 
   9   6   8      486.31      491.02     10.25 o 
  10   6   8      123.73      128.23      4.39 o 
  11   6   8        2.87        6.59      4.88 o 
  12   6   8       10.38       11.03      5.00 o 
  13   6   8        7.77       16.83      7.44 o 
 -10   7   8        2.48       -6.36     10.56 o 
  -9   7   8        4.90        3.72      7.07 o 
  -8   7   8        5.27        2.62      5.29 o 
  -7   7   8        0.63        0.44      4.09 o 
  -6   7   8      102.58      107.14      4.86 o 
  -5   7   8        1.56        0.80      3.36 o 
  -4   7   8       60.88       58.20      3.20 o 
  -3   7   8      227.88      220.70      5.45 o 
  -2   7   8      586.36      609.21     12.78 o 
  -1   7   8      156.41      165.07      4.77 o 
   0   7   8      829.05      818.34     13.69 o 
   2   7   8       85.92       87.80     10.52 o 
   3   7   8       60.49       82.78      6.55 o 
   4   7   8      929.18      895.58     34.31 o 
   5   7   8      841.99      809.32     14.14 o 
   6   7   8      576.32      557.25     11.42 o 
   7   7   8       46.58       43.29      3.40 o 
   8   7   8        1.88        2.39      3.56 o 
   9   7   8        1.24        2.83      2.43 o 
  10   7   8       11.15        9.76      3.41 o 
  11   7   8       70.07       78.48      4.18 o 
  12   7   8       40.53       43.16      4.75 o 
  13   7   8       47.64       63.77      5.87 o 
  -9   8   8       13.73        9.40      6.13 o 
  -8   8   8       20.85       24.57     10.34 o 
  -7   8   8       23.16       19.73      4.55 o 
  -6   8   8        7.75       14.60      6.10 o 
  -5   8   8      272.96      267.34      7.75 o 
  -4   8   8        8.77       13.70      4.07 o 
  -3   8   8      109.71      106.91      5.81 o 
  -2   8   8      226.46      226.49     10.65 o 
  -1   8   8      217.18      227.51      7.36 o 
   0   8   8        8.73       10.27      1.99 o 
   1   8   8     1189.82     1171.39     19.28 o 
   2   8   8     1311.38     1348.29     31.61 o 
   3   8   8        2.38        2.64      2.18 o 
   4   8   8      581.18      581.76     10.50 o 
   5   8   8      620.40      612.77     11.16 o 
   6   8   8      134.67      135.69      4.49 o 
   7   8   8        0.18       -3.03      3.03 o 
   8   8   8      281.45      286.64      7.49 o 
   9   8   8      191.60      185.03      6.18 o 
  10   8   8       54.92       57.03      4.59 o 
  11   8   8       15.57        8.72      4.55 o 
  12   8   8        0.94       -4.40      4.40 o 
  13   8   8        3.09        1.71      5.38 o 
  -8   9   8        3.54       -4.37      5.85 o 
  -7   9   8        9.96       13.27      5.05 o 
  -6   9   8        0.59        1.12      5.53 o 
  -5   9   8       26.76       30.23      6.08 o 
  -4   9   8      100.02      100.06      5.30 o 
  -3   9   8       40.86       42.18      4.35 o 
  -2   9   8        4.39       -2.37      3.53 o 
  -1   9   8      541.82      599.78     12.82 o 
   0   9   8      258.16      283.65      8.52 o 
   1   9   8      393.16      410.10      7.55 o 
   2   9   8      914.74      888.25     14.85 o 
   3   9   8      101.92      102.43      2.87 o 
   4   9   8       57.19       61.99      3.07 o 
   5   9   8     1083.14     1062.30     18.29 o 
   6   9   8      413.21      390.99      8.09 o 
   7   9   8      155.81      158.74      6.35 o 
   8   9   8       45.79       43.92      3.90 o 
   9   9   8        0.93       -3.89      3.89 o 
  10   9   8       21.18       25.74      4.50 o 
  11   9   8        0.25       -4.67      4.67 o 
  12   9   8        6.55        3.62      5.97 o 
  13   9   8        2.09       -6.51      6.51 o 
  -8  10   8        1.98       -0.66     12.70 o 
  -7  10   8       23.13       27.01      7.53 o 
  -6  10   8       61.67       58.89      7.11 o 
  -5  10   8       23.77       18.10      6.28 o 
  -4  10   8      177.45      168.82      7.03 o 
  -3  10   8      218.13      229.19      7.56 o 
  -2  10   8       13.39       21.16      6.47 o 
  -1  10   8       42.34       41.20      3.89 o 
   0  10   8      345.77      362.67      8.64 o 
   1  10   8      240.64      257.89      8.07 o 
   2  10   8       18.22       19.43      2.08 o 
   3  10   8      175.01      188.86      5.75 o 
   4  10   8        9.05        8.64      1.90 o 
   5  10   8        7.75        6.05      2.74 o 
   6  10   8        1.78        1.28      3.00 o 
   7  10   8       41.43       41.44      3.65 o 
   8  10   8        1.50       -1.61      3.98 o 
   9  10   8       21.06       22.98      4.20 o 
  10  10   8       48.01       44.15      4.79 o 
  11  10   8        4.17        4.63      4.80 o 
  12  10   8        0.44        1.10      7.11 o 
  13  10   8        2.56        7.20      8.30 o 
  -7  11   8        0.14       -6.48      7.42 o 
  -6  11   8        0.50       -3.85      7.01 o 
  -5  11   8        0.13        2.61      6.82 o 
  -4  11   8        5.62        6.90      6.52 o 
  -3  11   8        0.88        2.20      4.66 o 
  -2  11   8       26.68       29.08      4.51 o 
  -1  11   8       36.80       43.50      4.39 o 
   0  11   8       28.49       29.70      3.86 o 
   1  11   8      290.50      296.35      9.16 o 
   2  11   8      130.52      123.52      4.66 o 
   3  11   8      137.58      136.58      5.06 o 
   4  11   8      425.01      422.98     10.88 o 
   5  11   8      145.30      139.92      3.45 o 
   6  11   8       74.32       75.06      3.77 o 
   7  11   8      254.96      264.78      6.80 o 
   8  11   8        1.34       -2.66      3.77 o 
   9  11   8       16.82       14.99      4.25 o 
  10  11   8        6.88        4.15      4.52 o 
  11  11   8       22.45       22.70      4.93 o 
  12  11   8        3.67       -3.29      6.38 o 
  13  11   8       19.02       16.89     13.58 o 
  -6  12   8        0.05       -3.74      7.48 o 
  -5  12   8       12.24        5.92      7.01 o 
  -4  12   8       12.81       13.06      6.59 o 
  -3  12   8        0.36        1.19      7.44 o 
  -2  12   8       32.23       36.78      4.86 o 
  -1  12   8       28.35       36.55      4.61 o 
   0  12   8       12.85       14.64      4.17 o 
   1  12   8       35.30       35.94      4.62 o 
   2  12   8      227.14      226.78      7.90 o 
   3  12   8       13.02       14.67      3.30 o 
   4  12   8      245.38      262.14      7.29 o 
   5  12   8      141.98      162.73      5.87 o 
   6  12   8       35.25       35.33      3.58 o 
   7  12   8       67.05       66.64      4.23 o 
   8  12   8      230.72      220.54      6.73 o 
   9  12   8        8.86        8.34      4.37 o 
  10  12   8       29.96       21.48      4.78 o 
  11  12   8       31.20       28.94      6.26 o 
  12  12   8        2.46       -3.34      6.45 o 
  -5  13   8        1.87       -1.39     13.14 o 
  -4  13   8        0.36       10.85      6.77 o 
  -3  13   8        2.60        8.86      6.44 o 
  -2  13   8        3.99       -5.13      7.25 o 
  -1  13   8       47.63       56.54      5.97 o 
   0  13   8       24.96       30.74      6.40 o 
   1  13   8       10.15        8.05      4.08 o 
   2  13   8       58.62       68.84      4.94 o 
   3  13   8       30.76       30.65      5.70 o 
   4  13   8        1.82        1.19      3.48 o 
   5  13   8       98.69       85.57      4.51 o 
   6  13   8       32.36       32.38      4.24 o 
   7  13   8        2.98       -0.46      4.17 o 
   8  13   8       58.58       60.77      4.44 o 
   9  13   8       59.43       62.87      4.89 o 
  10  13   8       17.24       17.63      4.95 o 
  11  13   8        0.89       -6.62      6.62 o 
  12  13   8       44.81       48.29     11.73 o 
  -4  14   8        5.74       -1.25      8.62 o 
  -3  14   8        1.21        1.24      6.69 o 
  -2  14   8        1.67        3.54      5.51 o 
  -1  14   8       10.39        9.06      7.44 o 
   0  14   8       20.49       21.79      4.87 o 
   1  14   8        7.94        3.60      4.45 o 
   2  14   8        0.31       -0.61      4.07 o 
   3  14   8       60.04       54.02      8.01 o 
   4  14   8      126.13      130.72      6.33 o 
   5  14   8       13.57       12.17      3.87 o 
   6  14   8       23.59       25.67      4.16 o 
   7  14   8       80.73       71.33      4.96 o 
   8  14   8       16.25        7.15      4.83 o 
   9  14   8       19.34       18.25      5.33 o 
  10  14   8        7.51        0.12      6.40 o 
  11  14   8        0.03       -0.50      6.92 o 
  -3  15   8        5.69        9.21      8.87 o 
  -2  15   8        0.48       -1.31      5.67 o 
  -1  15   8        0.41        3.46      5.44 o 
   0  15   8       15.83       11.46      5.18 o 
   1  15   8       11.91       11.08      4.77 o 
   2  15   8        1.30       -1.95      6.86 o 
   3  15   8       15.67       14.83      4.23 o 
   4  15   8       27.11       27.72      4.50 o 
   5  15   8       23.67       22.03      4.49 o 
   6  15   8        1.09        1.85      5.34 o 
   7  15   8       31.73       32.48      8.43 o 
   8  15   8       64.17       62.43      6.92 o 
   9  15   8       17.30       14.27      5.32 o 
  10  15   8        8.49        3.94     12.48 o 
  11  15   8       30.37       17.96      8.98 o 
  -1  16   8       13.01       15.51      5.80 o 
   0  16   8        2.20        0.20      5.33 o 
   1  16   8       13.31        8.76      5.02 o 
   2  16   8       35.54       33.31      4.95 o 
   3  16   8        6.65       13.21      4.37 o 
   4  16   8        4.33        1.04      4.08 o 
   5  16   8       13.06       14.23      4.51 o 
   6  16   8       11.37       18.12      4.58 o 
   7  16   8        0.13        2.16      4.31 o 
   8  16   8        2.94       -1.37      4.78 o 
   9  16   8        8.02        0.10      5.80 o 
  10  16   8        0.77       -4.17      7.16 o 
   1  17   8        0.96        2.76      5.14 o 
   2  17   8       16.59       17.23      4.87 o 
   3  17   8        6.53       -1.46      4.59 o 
   4  17   8        0.21       -1.08      4.42 o 
   5  17   8        0.56        3.01      6.91 o 
   6  17   8        2.25       -3.20      6.24 o 
   7  17   8        6.40       11.71      4.82 o 
   8  17   8        0.75        1.68      5.12 o 
  -7 -13   9        1.41       -4.99      8.73 o 
  -6 -13   9        4.38       -8.06      8.06 o 
  -5 -13   9        0.14        2.94      7.13 o 
  -4 -13   9        3.12       -2.82      5.09 o 
  -3 -13   9        0.77        4.87      8.05 o 
  -2 -13   9        0.63       -8.06      8.06 o 
  -1 -13   9        2.28       22.42      8.46 o 
   0 -13   9        0.22       -1.98      8.49 o 
   1 -13   9        2.85       -2.85      8.49 o 
  -8 -12   9        9.97       13.56      8.49 o 
  -7 -12   9        1.47       -8.98     13.48 o 
  -6 -12   9        1.09        6.94      6.50 o 
  -5 -12   9       23.58       20.29      6.69 o 
  -4 -12   9       22.19       29.42      5.20 o 
  -3 -12   9        0.19       13.45      6.26 o 
  -2 -12   9       13.47       12.35      7.83 o 
  -1 -12   9       29.58       22.98      8.08 o 
   0 -12   9        0.26        9.79      7.65 o 
   1 -12   9        9.00        5.06      8.36 o 
   2 -12   9        8.45        3.43      8.90 o 
   3 -12   9        0.32       -5.57      8.58 o 
  -9 -11   9        3.36        5.81      8.40 o 
  -8 -11   9        7.18       16.19      6.46 o 
  -7 -11   9       20.18       28.56     12.75 o 
  -6 -11   9        1.43       -3.06      6.85 o 
  -5 -11   9       42.34       37.92      6.54 o 
  -4 -11   9       10.92       14.64      6.29 o 
  -3 -11   9        1.02       -4.59      5.91 o 
  -2 -11   9        4.02        6.70      6.14 o 
  -1 -11   9       10.22        9.52      7.06 o 
   0 -11   9        7.89        8.06      7.57 o 
   1 -11   9       17.63        6.18      7.46 o 
   2 -11   9       14.84        8.76      8.03 o 
   3 -11   9        0.35        1.02      8.71 o 
   4 -11   9        5.17        3.62      9.09 o 
 -10 -10   9       12.09       28.08      9.99 o 
  -9 -10   9        5.75       -3.12      6.41 o 
  -8 -10   9        4.82        7.06      6.41 o 
  -7 -10   9        0.98        4.10      5.89 o 
  -6 -10   9        4.04        8.97      5.80 o 
  -5 -10   9        0.38       -5.83      8.89 o 
  -4 -10   9       25.49       33.22      4.52 o 
  -3 -10   9       90.79       93.32      6.69 o 
  -2 -10   9        4.84        5.59      5.79 o 
  -1 -10   9       68.40       78.79     18.60 o 
   0 -10   9       27.11       38.73      7.68 o 
   1 -10   9        0.43        3.31      7.61 o 
   2 -10   9        0.26       -4.25      7.59 o 
   3 -10   9        0.94        0.98      8.19 o 
   4 -10   9        2.47       -2.85      8.52 o 
   5 -10   9        1.69        2.17      9.07 o 
 -11  -9   9        0.44       12.60      9.78 o 
 -10  -9   9        3.03       -0.23      6.79 o 
  -9  -9   9        8.28       16.36      6.71 o 
  -8  -9   9        7.15       10.38      6.25 o 
  -7  -9   9        4.13        7.55      5.83 o 
  -6  -9   9       82.67       92.66      6.60 o 
  -5  -9   9       13.45        8.69      5.59 o 
  -4  -9   9        9.20       16.20      4.11 o 
  -3  -9   9       61.76       65.28      5.77 o 
  -2  -9   9       43.93       42.49      5.54 o 
  -1  -9   9        0.65        0.69      5.39 o 
   0  -9   9       89.98      106.85      6.69 o 
   1  -9   9      118.63      109.13      8.75 o 
   2  -9   9        0.09       -6.43      7.30 o 
   3  -9   9       21.25       16.88      7.90 o 
   4  -9   9       36.10       29.68      8.59 o 
   5  -9   9       19.18       -1.62      8.92 o 
   6  -9   9        0.39        1.88      9.03 o 
 -11  -8   9        6.21       -3.39      9.60 o 
 -10  -8   9        0.18       -6.62      6.88 o 
  -9  -8   9        0.98        2.97      5.13 o 
  -8  -8   9        0.35        2.70      5.85 o 
  -7  -8   9       35.47       37.00      6.01 o 
  -6  -8   9       20.62       22.81      5.45 o 
  -5  -8   9       89.21       88.80     19.22 o 
  -4  -8   9      399.62      412.99      9.87 o 
  -3  -8   9        4.88        8.18      4.73 o 
  -2  -8   9      298.48      321.80     18.34 o 
  -1  -8   9      116.58      121.19     10.20 o 
   0  -8   9       19.93       19.43      5.09 o 
   1  -8   9       25.63       31.23     10.07 o 
   2  -8   9       86.24       88.47      8.48 o 
   3  -8   9       17.54       23.52      7.59 o 
   4  -8   9       24.57        4.38      7.94 o 
   5  -8   9       60.67       57.14      9.54 o 
   6  -8   9        2.69        3.85      8.46 o 
   7  -8   9        0.83        0.18      5.02 o 
 -11  -7   9        6.81        4.03      5.17 o 
 -10  -7   9        9.86       15.08      6.85 o 
  -9  -7   9        6.15       11.71      6.16 o 
  -8  -7   9       35.04       37.22      6.22 o 
  -7  -7   9      374.14      373.92     12.22 o 
  -6  -7   9       15.67        8.87      5.19 o 
  -5  -7   9      213.64      194.50      8.67 o 
  -4  -7   9      304.19      302.50      7.94 o 
  -3  -7   9       30.62       27.01      4.58 o 
  -2  -7   9       11.83       11.22      4.64 o 
  -1  -7   9      308.13      346.78     31.95 o 
   0  -7   9      500.71      524.00     34.28 o 
   1  -7   9        2.24        1.39      4.77 o 
   2  -7   9      194.08      211.00      9.13 o 
   3  -7   9       13.07       20.51      6.83 o 
   4  -7   9        2.06        9.41      7.61 o 
   5  -7   9        3.27       -2.12      5.74 o 
   6  -7   9        5.69        6.86      4.62 o 
   7  -7   9        0.33       -5.61      5.61 o 
   8  -7   9        5.69        3.64      5.99 o 
 -11  -6   9        1.04        3.30      5.89 o 
 -10  -6   9       33.42       26.86      4.23 o 
  -9  -6   9        1.10       -3.71      3.71 o 
  -8  -6   9       30.19       26.95      5.82 o 
  -7  -6   9       28.60       18.64      5.35 o 
  -6  -6   9       58.44       63.52      5.32 o 
  -5  -6   9       92.97       88.07      5.41 o 
  -4  -6   9      105.00      106.67      5.52 o 
  -3  -6   9      384.72      388.79     11.59 o 
  -2  -6   9       33.99       32.81      4.31 o 
  -1  -6   9      135.13      136.06      7.47 o 
   0  -6   9       59.00       71.01      5.05 o 
   1  -6   9       99.62       99.97      5.65 o 
   2  -6   9        7.59       10.26      4.62 o 
   3  -6   9      146.23      136.90      9.11 o 
   4  -6   9      178.69      176.63      8.06 o 
   5  -6   9        4.88        1.72      4.03 o 
   6  -6   9       26.66       33.96      4.62 o 
   7  -6   9       11.33        9.32      4.77 o 
   8  -6   9        0.02        8.26      5.99 o 
   9  -6   9        0.18        1.07      5.86 o 
 -11  -5   9        0.56        0.54      7.38 o 
 -10  -5   9        0.45       -0.63      4.55 o 
  -9  -5   9       19.00       22.30      3.76 o 
  -8  -5   9       20.58       21.64      3.44 o 
  -7  -5   9        0.39        4.17      4.76 o 
  -6  -5   9      118.59      105.72      5.71 o 
  -5  -5   9       84.10       83.85      5.21 o 
  -4  -5   9        1.51        5.64      4.12 o 
  -3  -5   9       15.50       19.35      3.14 o 
  -2  -5   9      495.95      534.02     14.21 o 
  -1  -5   9      852.18      885.04     21.97 o 
   0  -5   9        5.36        7.71      3.67 o 
   1  -5   9     1428.82     1399.01     64.97 o 
   2  -5   9       45.87       44.12      6.58 o 
   3  -5   9       57.57       63.21      4.08 o 
   4  -5   9       38.55       37.71      3.74 o 
   5  -5   9       11.31        7.06      3.93 o 
   6  -5   9        0.73       -4.09      4.09 o 
   7  -5   9       45.36       39.89      5.76 o 
   8  -5   9       20.02       29.08      5.93 o 
   9  -5   9        1.32       -4.46      5.70 o 
  10  -5   9        2.99       -6.18     10.50 o 
 -11  -4   9       17.11       23.24      7.36 o 
 -10  -4   9       44.61       33.62      5.61 o 
  -9  -4   9       17.80       22.51      3.80 o 
  -8  -4   9       39.74       34.61      3.56 o 
  -7  -4   9       65.22       62.78      4.06 o 
  -6  -4   9      110.15      110.19      4.36 o 
  -5  -4   9      269.67      275.19      7.27 o 
  -4  -4   9      660.29      644.05     13.23 o 
  -3  -4   9       27.08       28.13      2.37 o 
  -2  -4   9     1237.13     1254.84     40.16 o 
  -1  -4   9       43.45       52.03      2.77 o 
   0  -4   9       27.21       34.71      5.80 o 
   1  -4   9      135.59      138.41      5.23 o 
   2  -4   9      118.75      121.57      3.18 o 
   3  -4   9      333.45      318.86      5.82 o 
   4  -4   9       17.68       18.74      2.73 o 
   5  -4   9      203.28      195.31      6.74 o 
   6  -4   9        1.25       -2.09      2.99 o 
   7  -4   9       13.98       20.08      3.68 o 
   8  -4   9       10.31        5.31      6.78 o 
   9  -4   9        7.99        0.39      4.29 o 
  10  -4   9        0.23       -3.65      4.83 o 
 -11  -3   9        2.68       -4.89      6.79 o 
 -10  -3   9        4.31       13.67      4.15 o 
  -9  -3   9        3.23        6.30      3.54 o 
  -8  -3   9       71.03       72.97      4.68 o 
  -7  -3   9      225.37      246.71      7.17 o 
  -6  -3   9        0.31       -0.27      2.56 o 
  -5  -3   9      472.39      478.75      8.72 o 
  -4  -3   9      123.67      134.17      6.35 o 
  -3  -3   9        3.59        5.91      1.92 o 
  -2  -3   9       12.89       17.89      2.45 o 
  -1  -3   9      384.93      392.83      7.12 o 
   0  -3   9     1802.41     1724.59     27.62 o 
   1  -3   9       19.59       19.36      2.22 o 
   2  -3   9     1353.06     1358.63     19.87 o 
   3  -3   9      637.50      625.61     11.42 o 
   4  -3   9        0.17       -0.77      2.44 o 
   5  -3   9        8.50        8.35      2.51 o 
   6  -3   9      178.50      168.69      5.37 o 
   7  -3   9       93.73       96.16      4.04 o 
   8  -3   9       11.45        6.94      3.51 o 
   9  -3   9       38.66       42.15      3.93 o 
  10  -3   9        0.17        3.65      3.98 o 
  11  -3   9        0.00       -4.93      4.93 o 
 -12  -2   9       13.34       22.30      5.34 o 
 -11  -2   9        5.26        2.20      4.11 o 
 -10  -2   9        5.59       14.67      4.10 o 
  -9  -2   9       49.40       52.84      3.98 o 
  -8  -2   9        0.59        1.17      3.07 o 
  -7  -2   9       35.25       30.36      2.53 o 
  -6  -2   9       13.67       16.22      2.55 o 
  -5  -2   9       93.65       94.81      2.84 o 
  -4  -2   9      160.58      164.17      3.82 o 
  -3  -2   9     1072.99     1028.02     14.97 o 
  -2  -2   9       29.00       30.97      1.90 o 
  -1  -2   9      634.65      615.22     10.12 o 
   0  -2   9        5.20        6.58      1.45 o 
   1  -2   9       95.84      116.03      3.30 o 
   2  -2   9      641.85      608.69      8.48 o 
   3  -2   9      559.95      562.76      7.36 o 
   4  -2   9      287.48      292.72      6.04 o 
   5  -2   9       49.03       42.38      2.38 o 
   6  -2   9      322.49      323.00      7.55 o 
   7  -2   9        0.15       -2.01      3.11 o 
   8  -2   9        1.74        4.68      3.44 o 
   9  -2   9        6.47        1.06      4.74 o 
  10  -2   9       19.42       22.26      4.00 o 
  11  -2   9        4.78        9.77      4.26 o 
 -12  -1   9        5.96        2.47      5.78 o 
 -11  -1   9        5.72        6.30      4.53 o 
 -10  -1   9        3.64        8.15      4.00 o 
  -9  -1   9       29.55       31.28      3.89 o 
  -8  -1   9      266.99      264.56      6.20 o 
  -7  -1   9        3.78        3.68      2.81 o 
  -6  -1   9      236.52      248.14      4.23 o 
  -5  -1   9       81.64       79.27      2.96 o 
  -4  -1   9        1.58        3.39      1.50 o 
  -3  -1   9        4.95        1.80      1.51 o 
  -2  -1   9      347.56      344.56      5.19 o 
  -1  -1   9     1459.32     1434.80     22.55 o 
   0  -1   9     1390.64     1384.93     17.91 o 
   1  -1   9     2529.46     2461.09     29.48 o 
   2  -1   9       70.47       75.90      1.81 o 
   3  -1   9      320.32      285.96      5.40 o 
   4  -1   9        0.08       -0.20      1.50 o 
   5  -1   9       81.30       71.07      2.22 o 
   6  -1   9      437.91      427.82      6.33 o 
   7  -1   9        9.65       11.76      2.56 o 
   8  -1   9      157.70      160.50      4.12 o 
   9  -1   9       12.97       15.58      3.44 o 
  10  -1   9        4.62       -1.51      3.63 o 
  11  -1   9        0.02       -4.08      4.08 o 
  12  -1   9        6.60       15.68      4.56 o 
 -12   0   9        8.53       11.48      6.45 o 
 -11   0   9        0.61        4.12      4.33 o 
 -10   0   9        2.20        5.93      4.11 o 
  -9   0   9       28.63       34.82      5.31 o 
  -8   0   9      213.83      202.79      5.30 o 
  -7   0   9       43.05       39.80      2.51 o 
  -6   0   9       70.99       74.99      4.42 o 
  -5   0   9      555.57      535.12      7.72 o 
  -4   0   9     1351.44     1330.60     16.07 o 
  -3   0   9       27.83       28.55      1.44 o 
  -2   0   9     2410.57     2332.59     25.86 o 
  -1   0   9      802.39      857.36      9.36 o 
   0   0   9      680.32      658.81      7.74 o 
   1   0   9       23.31       20.69      1.27 o 
   2   0   9      767.09      695.44      8.24 o 
   3   0   9      812.70      790.89      9.31 o 
   4   0   9      276.11      269.36      3.99 o 
   5   0   9     1756.06     1790.73     20.45 o 
   6   0   9        0.65        1.01      1.84 o 
   7   0   9       52.01       50.86      2.62 o 
   8   0   9        1.33        0.68      2.58 o 
   9   0   9       28.81       28.44      2.85 o 
  10   0   9       39.40       37.49      3.60 o 
  11   0   9       19.93       19.38      6.51 o 
  12   0   9        2.58       -2.09      6.94 o 
 -11   1   9       10.47        2.13      3.61 o 
 -10   1   9       45.81       45.59      4.42 o 
  -9   1   9        1.93        9.07      3.17 o 
  -8   1   9       33.38       32.16      3.04 o 
  -7   1   9      338.67      343.51      7.65 o 
  -6   1   9       16.83       14.03      2.20 o 
  -5   1   9      438.27      419.84      6.26 o 
  -4   1   9      149.80      152.32      3.10 o 
  -3   1   9      202.41      230.16      3.41 o 
  -2   1   9      803.30      840.51     11.29 o 
  -1   1   9      121.89       98.98      3.40 o 
   0   1   9     3697.22     3589.03     50.78 o 
   1   1   9       19.83       31.87      2.35 o 
   2   1   9     1655.08     1529.63     41.84 o 
   3   1   9        1.40        0.99      0.69 o 
   4   1   9        0.55        0.84      1.13 o 
   5   1   9       27.94       33.57      1.71 o 
   6   1   9        5.05        4.33      1.83 o 
   7   1   9      367.79      353.53      5.58 o 
   8   1   9       67.46       76.63      2.77 o 
   9   1   9       65.14       57.20      4.55 o 
  10   1   9        0.00       -2.87      2.87 o 
  11   1   9        0.02       -2.78      3.82 o 
  12   1   9        0.06        2.30      4.08 o 
 -11   2   9        0.27        2.62     10.90 o 
 -10   2   9        7.09       10.44      3.29 o 
  -9   2   9       25.16       26.32      2.85 o 
  -8   2   9        0.70        6.92      3.97 o 
  -7   2   9       28.44       25.91      2.81 o 
  -6   2   9      165.14      162.20      4.55 o 
  -5   2   9       34.45       40.65      1.87 o 
  -4   2   9      115.94      105.33      2.20 o 
  -3   2   9     2089.16     2061.48     21.89 o 
  -2   2   9      318.37      330.98      4.06 o 
  -1   2   9     1255.11     1287.92     13.74 o 
   0   2   9     1021.10     1094.60     12.50 o 
   1   2   9     1085.52     1109.02     12.67 o 
   2   2   9      283.36      285.29      4.03 o 
   3   2   9      293.32      278.27      3.63 o 
   4   2   9     1992.12     1908.13     21.64 o 
   5   2   9      306.26      315.90      4.53 o 
   6   2   9      230.81      213.41      3.74 o 
   7   2   9      149.56      138.52      3.25 o 
   8   2   9       32.76       30.78      2.34 o 
   9   2   9       75.29       75.89      2.88 o 
  10   2   9        5.41       10.14      4.11 o 
  11   2   9       43.57       37.50      5.04 o 
  12   2   9       11.27       19.17      6.13 o 
  13   2   9        0.44        5.86      5.69 o 
 -11   3   9        2.11        6.84      4.60 o 
 -10   3   9        0.10       -2.81      4.16 o 
  -9   3   9       10.36       16.29      4.03 o 
  -8   3   9       49.11       48.61      3.24 o 
  -7   3   9       20.63       20.93      2.61 o 
  -6   3   9      171.40      173.07      4.80 o 
  -5   3   9      325.30      337.27      5.04 o 
  -4   3   9        4.18        6.16      1.40 o 
  -3   3   9        4.17        4.21      1.23 o 
  -2   3   9      428.02      464.81      5.70 o 
  -1   3   9      702.62      688.26      8.03 o 
   0   3   9      240.86      260.67      3.76 o 
   1   3   9     4189.40     4119.53     49.01 o 
   2   3   9      364.23      424.54      5.24 o 
   3   3   9      352.62      372.63      5.46 o 
   4   3   9      125.13      125.20      4.54 o 
   5   3   9      135.83      142.93      2.90 o 
   6   3   9      794.22      784.29      9.45 o 
   7   3   9       60.52       61.50      2.71 o 
   8   3   9      478.82      458.45      6.22 o 
   9   3   9        8.28        2.76      2.45 o 
  10   3   9       35.18       32.99      4.09 o 
  11   3   9        0.38       -2.05      3.06 o 
  12   3   9        5.30        3.14      4.60 o 
  13   3   9        0.88       -0.43      4.68 o 
 -11   4   9       12.95       14.51      6.28 o 
 -10   4   9        8.69       15.22      4.35 o 
  -9   4   9        0.24       -2.23      3.99 o 
  -8   4   9       60.28       50.27      3.69 o 
  -7   4   9        1.31        0.26      3.00 o 
  -6   4   9        0.32        3.63      3.19 o 
  -5   4   9       65.03       65.31      2.02 o 
  -4   4   9      341.07      341.11      4.65 o 
  -3   4   9       47.19       58.39      1.58 o 
  -2   4   9      645.85      595.86      7.15 o 
  -1   4   9      721.39      745.55      9.28 o 
   0   4   9       12.07       14.58      1.27 o 
   1   4   9       95.91       97.68      2.64 o 
   2   4   9      655.15      653.43      8.99 o 
   3   4   9     2121.21     2006.07     26.39 o 
   4   4   9        3.23        2.89      1.13 o 
   5   4   9     2166.58     2157.36     26.21 o 
   6   4   9      305.59      294.46      4.37 o 
   7   4   9      492.41      459.64      6.15 o 
   8   4   9        3.04        0.26      2.06 o 
   9   4   9       97.90      114.29      3.05 o 
  10   4   9        8.02       11.14      2.73 o 
  11   4   9       11.28       14.57      3.01 o 
  12   4   9       18.85       18.70      5.17 o 
  13   4   9        4.64        2.30      3.71 o 
 -10   5   9        3.80        9.38      4.25 o 
  -9   5   9        4.77        3.06      3.69 o 
  -8   5   9        1.19        0.68      3.52 o 
  -7   5   9       25.76       27.20      3.78 o 
  -6   5   9      120.74      110.04      3.92 o 
  -5   5   9        5.36        7.88      2.67 o 
  -4   5   9      156.95      157.12      3.68 o 
  -3   5   9      200.85      203.66      3.85 o 
  -2   5   9      343.42      346.10      4.93 o 
  -1   5   9      489.36      465.60      6.62 o 
   0   5   9     2999.44     3064.35     39.50 o 
   1   5   9       52.42       59.32      2.17 o 
   2   5   9     1607.38     1609.61     21.19 o 
   3   5   9       89.23       94.82      2.36 o 
   4   5   9       45.76       42.46      1.81 o 
   5   5   9      295.02      293.13      4.84 o 
   6   5   9      176.31      169.17      3.68 o 
   7   5   9      121.73      117.52      3.29 o 
   8   5   9        7.94        8.67      2.40 o 
   9   5   9      104.68      109.40      3.47 o 
  10   5   9       37.45       37.57      3.14 o 
  11   5   9        0.08        0.02      3.28 o 
  12   5   9        8.30       12.56      6.03 o 
  13   5   9        9.05        6.74      6.48 o 
 -10   6   9        1.48       -8.31      8.64 o 
  -9   6   9        3.75        9.49      4.13 o 
  -8   6   9        2.41       -0.65      3.92 o 
  -7   6   9       21.53       19.02      3.72 o 
  -6   6   9       13.66       17.40      3.16 o 
  -5   6   9        2.12        1.09      2.76 o 
  -4   6   9       12.97       14.23      2.30 o 
  -3   6   9       97.46       94.65      2.55 o 
  -2   6   9       67.89       69.61      1.92 o 
  -1   6   9       35.79       29.54      1.78 o 
   0   6   9      361.56      353.95      5.85 o 
   1   6   9      309.34      329.91      4.96 o 
   2   6   9      153.63      144.13      4.94 o 
   3   6   9     1383.19     1371.89     20.23 o 
   4   6   9     1549.74     1524.41     22.46 o 
   5   6   9      362.59      313.21      5.78 o 
   6   6   9      546.96      530.08      8.82 o 
   7   6   9      211.06      198.76      4.80 o 
   8   6   9      132.77      128.77      4.16 o 
   9   6   9       40.34       40.78      3.25 o 
  10   6   9       86.03       84.84      4.14 o 
  11   6   9       99.06       98.70      4.89 o 
  12   6   9        6.33       11.72      6.45 o 
  13   6   9       13.52        6.74     13.70 o 
  -9   7   9        0.29       -1.22      5.78 o 
  -8   7   9        0.85       -7.41      7.41 o 
  -7   7   9       18.52       17.55      5.14 o 
  -6   7   9       18.28       16.74      3.99 o 
  -5   7   9       49.13       52.80      5.13 o 
  -4   7   9       23.67       35.09      4.03 o 
  -3   7   9        1.08       -2.45      2.45 o 
  -2   7   9       75.33       72.38      2.58 o 
  -1   7   9      700.52      702.80     12.06 o 
   0   7   9      194.03      221.12      4.89 o 
   1   7   9      503.33      484.77      8.64 o 
   2   7   9       54.13       61.47      2.47 o 
   3   7   9       27.80       23.89      2.97 o 
   4   7   9      105.42       94.35      3.23 o 
   5   7   9       12.74       14.20      2.53 o 
   6   7   9      629.33      619.67     11.45 o 
   7   7   9       20.25       26.94      3.41 o 
   8   7   9      778.60      768.82     12.41 o 
   9   7   9        0.08       -1.54      2.96 o 
  10   7   9       36.81       34.10      5.13 o 
  11   7   9        7.02        3.18      3.73 o 
  12   7   9        2.84        1.84      5.01 o 
  13   7   9        6.09        6.48      5.43 o 
  -9   8   9        9.44       18.86     10.97 o 
  -8   8   9       13.73       13.54      5.62 o 
  -7   8   9        1.60        7.39      4.59 o 
  -6   8   9        5.03       13.49      6.70 o 
  -5   8   9        4.03       -0.89      5.24 o 
  -4   8   9       31.75       31.20      3.27 o 
  -3   8   9       52.05       53.09      4.59 o 
  -2   8   9       44.15       33.07      3.67 o 
  -1   8   9      210.93      231.03      6.05 o 
   0   8   9       82.41       89.44      3.00 o 
   1   8   9       26.54       23.57      2.14 o 
   2   8   9      350.85      348.17      6.69 o 
   3   8   9      976.12      989.36     16.88 o 
   4   8   9       74.10       69.57      3.01 o 
   5   8   9      464.69      481.42     10.39 o 
   6   8   9      274.64      244.00      6.00 o 
   7   8   9       47.80       40.52      3.47 o 
   8   8   9       89.23       86.46      4.38 o 
   9   8   9       82.53       85.50      4.68 o 
  10   8   9       79.45       85.51      5.96 o 
  11   8   9       30.91       35.52      3.88 o 
  12   8   9       24.93       21.11      4.69 o 
  13   8   9        9.66       14.79      5.59 o 
  -8   9   9        0.69       -2.17      9.78 o 
  -7   9   9        3.05        4.84      4.66 o 
  -6   9   9        1.77       11.66      4.49 o 
  -5   9   9        0.01       -1.84      5.72 o 
  -4   9   9       88.91       86.46      5.64 o 
  -3   9   9       15.92       17.97      4.11 o 
  -2   9   9        0.77       -2.39      3.68 o 
  -1   9   9      166.34      145.88      5.50 o 
   0   9   9      199.25      207.65      6.46 o 
   1   9   9       25.37       29.76      2.38 o 
   2   9   9      176.89      161.06      4.20 o 
   3   9   9      261.75      269.63      8.77 o 
   4   9   9      152.12      148.54      4.52 o 
   5   9   9        5.01        3.74      2.82 o 
   6   9   9      168.79      180.41      5.50 o 
   7   9   9      582.16      573.81     11.05 o 
   8   9   9        1.54        5.49      3.62 o 
   9   9   9      147.27      148.44      5.64 o 
  10   9   9       10.52        5.11      4.59 o 
  11   9   9        0.18       -4.50      4.50 o 
  12   9   9        0.25        3.12      8.01 o 
  13   9   9       18.92       27.90      5.18 o 
  -7  10   9        7.53       -3.28      4.96 o 
  -6  10   9       17.29       15.15      7.69 o 
  -5  10   9       31.34       38.67      6.48 o 
  -4  10   9       24.35       24.59      4.95 o 
  -3  10   9      162.70      163.05      8.70 o 
  -2  10   9       81.03       75.15      6.71 o 
  -1  10   9       14.85        7.64      4.13 o 
   0  10   9       22.45       26.10      4.19 o 
   1  10   9        6.43        9.21      3.23 o 
   2  10   9      194.60      199.02      4.71 o 
   3  10   9       16.09       21.37      4.05 o 
   4  10   9      176.49      185.45      4.74 o 
   5  10   9      152.72      161.93      5.13 o 
   6  10   9        3.47        8.61      3.10 o 
   7  10   9       11.39        9.43      3.50 o 
   8  10   9       86.32       83.87      4.55 o 
   9  10   9      133.03      116.41      5.16 o 
  10  10   9       16.52        9.31      6.11 o 
  11  10   9       72.17       79.90      5.42 o 
  12  10   9       23.10       10.90      6.36 o 
  13  10   9        6.56        1.00      8.73 o 
  -7  11   9        0.06        7.69      8.63 o 
  -6  11   9        0.82       -1.24      7.01 o 
  -5  11   9        6.22        8.87      6.73 o 
  -4  11   9        3.79        2.02      5.18 o 
  -3  11   9       12.35        9.57      4.81 o 
  -2  11   9       26.67       33.58      5.08 o 
  -1  11   9       31.13       28.07      4.26 o 
   0  11   9        0.54       -3.62      3.62 o 
   1  11   9      232.39      216.54      7.94 o 
   2  11   9      249.52      256.82      6.91 o 
   3  11   9       43.54       46.63      2.52 o 
   4  11   9       79.06       81.97      3.07 o 
   5  11   9      131.60      128.77      3.92 o 
   6  11   9      153.13      150.51      5.25 o 
   7  11   9        2.01       -3.49      3.49 o 
   8  11   9       52.89       50.41      4.30 o 
   9  11   9       33.44       30.95      4.44 o 
  10  11   9        0.40       -4.55      4.55 o 
  11  11   9        0.20       -5.05      5.05 o 
  12  11   9       12.28        6.74      6.90 o 
  13  11   9        7.87       -6.76      8.40 o 
  -6  12   9        0.16        4.10      7.22 o 
  -5  12   9        2.71        7.75      7.13 o 
  -4  12   9       38.58       36.67      7.15 o 
  -3  12   9       54.37       49.96      5.52 o 
  -2  12   9        9.74       12.15      4.79 o 
  -1  12   9       73.68       68.60      5.07 o 
   0  12   9       86.37       88.02      4.91 o 
   1  12   9        3.63        6.80      4.92 o 
   2  12   9       70.68       75.80      5.01 o 
   3  12   9      122.37      110.82      4.87 o 
   4  12   9        1.67       -0.79      3.52 o 
   5  12   9       88.15       82.79      4.51 o 
   6  12   9       94.88       98.89      4.92 o 
   7  12   9       30.01       31.18      3.82 o 
   8  12   9        0.09       -0.72      3.98 o 
   9  12   9       22.18       29.00      4.54 o 
  10  12   9       37.42       38.16      5.03 o 
  11  12   9        0.15       -6.04      6.04 o 
  12  12   9        8.03       11.16      8.07 o 
  -5  13   9        2.49        8.07      7.58 o 
  -4  13   9        2.37        9.81     12.58 o 
  -3  13   9       42.66       48.32      5.88 o 
  -2  13   9        8.21        6.77      5.90 o 
  -1  13   9        6.79       12.18      4.90 o 
   0  13   9       74.57       74.28      7.35 o 
   1  13   9       26.28       34.12      5.55 o 
   2  13   9       10.17        2.80      4.51 o 
   3  13   9       40.27       41.55      4.57 o 
   4  13   9       18.77       19.00      3.80 o 
   5  13   9        0.05       -3.08      3.81 o 
   6  13   9       16.66       16.81      8.23 o 
   7  13   9       68.90       72.70      5.05 o 
   8  13   9        0.22       -4.54      6.17 o 
   9  13   9       34.93       39.42      4.77 o 
  10  13   9        4.55        7.44      4.90 o 
  11  13   9        1.23       -4.52      7.62 o 
  12  13   9        0.17        2.39     19.60 o 
  -4  14   9        3.43       -6.22     10.44 o 
  -3  14   9        1.51       10.51      5.93 o 
  -2  14   9       20.36       23.12      5.63 o 
  -1  14   9        6.13       11.30      5.23 o 
   0  14   9        6.04        3.75      4.91 o 
   1  14   9       54.67       47.11      4.95 o 
   2  14   9       64.48       61.73      4.90 o 
   3  14   9        1.55        7.36      5.18 o 
   4  14   9       76.72       72.34      5.16 o 
   5  14   9       48.94       55.26      4.40 o 
   6  14   9        7.94        7.56      6.05 o 
   7  14   9       10.07        3.71      5.48 o 
   8  14   9        5.08        2.12      7.06 o 
   9  14   9        7.38       14.38      5.43 o 
  10  14   9        0.74        2.09      5.62 o 
  11  14   9        0.92       -1.49      7.30 o 
  -3  15   9        0.82        8.46      7.12 o 
  -2  15   9        0.17        8.58      6.11 o 
  -1  15   9        1.53        3.64      5.45 o 
   0  15   9        0.64        2.67      5.17 o 
   1  15   9        0.47       -2.79      8.49 o 
   2  15   9       17.95       21.33      8.23 o 
   3  15   9        1.79       -1.92      4.86 o 
   4  15   9       27.45       36.67      6.27 o 
   5  15   9       72.13       67.06      5.41 o 
   6  15   9       11.21        6.40      4.64 o 
   7  15   9        9.70        3.26      4.54 o 
   8  15   9       62.35       60.62      5.55 o 
   9  15   9       32.49       45.82      5.55 o 
  10  15   9        5.25       -0.65     10.04 o 
  11  15   9       22.08       33.87      8.87 o 
  -1  16   9       11.65       15.95     12.05 o 
   0  16   9       17.77       25.84      7.84 o 
   1  16   9        5.26       11.19      5.24 o 
   2  16   9       10.92        9.44      4.86 o 
   3  16   9       36.25       44.38      4.92 o 
   4  16   9        9.88        9.39      6.09 o 
   5  16   9       16.71       14.89      4.85 o 
   6  16   9       21.36       29.80      5.08 o 
   7  16   9        1.56        2.97      5.87 o 
   8  16   9        0.94        3.92      7.27 o 
   9  16   9       16.40       18.93      6.09 o 
  10  16   9        8.31        7.42      7.69 o 
   1  17   9        2.65       -0.47      5.39 o 
   2  17   9        0.39       -0.93      5.04 o 
   3  17   9       11.22       11.82      4.94 o 
   4  17   9       25.06       18.60      4.64 o 
   5  17   9        3.10        2.99      8.34 o 
   6  17   9        9.98        7.70      4.77 o 
   7  17   9       20.98       17.93     11.92 o 
   8  17   9        4.50        0.65      5.29 o 
  -5 -13  10        9.44        8.75      8.92 o 
  -4 -13  10        1.74        7.75      6.06 o 
  -3 -13  10        5.47        5.01      8.17 o 
  -2 -13  10        7.56       17.89      8.54 o 
  -1 -13  10        4.31        9.91      8.60 o 
  -7 -12  10       20.85       27.81      9.20 o 
  -6 -12  10        2.39        6.50      8.57 o 
  -5 -12  10       11.84        1.01      7.05 o 
  -4 -12  10       31.76       36.66      5.36 o 
  -3 -12  10       13.92        3.02      7.17 o 
  -2 -12  10        0.92        8.53      8.04 o 
  -1 -12  10       42.03       51.80      8.95 o 
   0 -12  10       19.26       25.05      8.65 o 
   1 -12  10        0.24       -3.68      8.65 o 
   2 -12  10       14.93       13.03      8.80 o 
  -8 -11  10        1.05       -6.87      8.37 o 
  -7 -11  10        1.50        0.28      6.88 o 
  -6 -11  10       17.24       15.45      6.75 o 
  -5 -11  10        6.40        2.60      9.54 o 
  -4 -11  10       17.86       18.44      4.94 o 
  -3 -11  10       20.65       24.36      6.34 o 
  -2 -11  10        0.39       15.25      6.54 o 
  -1 -11  10        2.51       19.00      8.01 o 
   0 -11  10       10.23       13.77      8.42 o 
   1 -11  10        3.05        8.86      8.32 o 
   2 -11  10        1.21       10.37      8.28 o 
   3 -11  10       10.18       15.74      8.96 o 
  -9 -10  10       40.23       30.95      9.49 o 
  -8 -10  10        7.62       11.36      6.74 o 
  -7 -10  10       13.65        8.31      6.28 o 
  -6 -10  10       15.49       12.80      6.30 o 
  -5 -10  10        8.75       11.85      6.53 o 
  -4 -10  10        6.34        0.43      7.84 o 
  -3 -10  10        1.58       -4.53      5.68 o 
  -2 -10  10       35.24       30.08      6.13 o 
  -1 -10  10       37.59       33.40      6.45 o 
   0 -10  10        0.92       -7.33      7.33 o 
   1 -10  10       26.22       23.78      8.31 o 
   2 -10  10        3.12       -2.08      7.96 o 
   3 -10  10        2.35       -8.29      8.29 o 
   4 -10  10        3.91       -3.39      9.08 o 
   5 -10  10        1.26        7.66      9.84 o 
 -10  -9  10        2.98        2.33      9.61 o 
  -9  -9  10       19.76       22.72      7.02 o 
  -8  -9  10       17.24       19.16      6.47 o 
  -7  -9  10        1.99        0.16      5.97 o 
  -6  -9  10        7.52       20.80      6.06 o 
  -5  -9  10       52.96       45.49      6.33 o 
  -4  -9  10       31.12       24.12      4.53 o 
  -3  -9  10       20.93       18.22      5.64 o 
  -2  -9  10       11.80       21.89      6.21 o 
  -1  -9  10        1.01       -5.55      5.55 o 
   0  -9  10       16.14       20.14      5.98 o 
   1  -9  10        8.94       21.78      7.53 o 
   2  -9  10       42.79       35.21      8.11 o 
   3  -9  10        2.24        5.83      8.18 o 
   4  -9  10        8.48       -0.32      8.94 o 
   5  -9  10        3.27        1.52      8.65 o 
   6  -9  10        0.93       -9.10      9.10 o 
 -10  -8  10       12.00       16.79      7.05 o 
  -9  -8  10       19.36       13.14      6.56 o 
  -8  -8  10       23.39       27.04      6.42 o 
  -7  -8  10       17.96       19.16      9.44 o 
  -6  -8  10       19.81       19.07     10.22 o 
  -5  -8  10        6.95        2.23      5.48 o 
  -4  -8  10        1.16       -0.22      3.94 o 
  -3  -8  10       58.97       59.74      5.65 o 
  -2  -8  10        1.05        3.42      5.18 o 
  -1  -8  10       67.85       81.83      8.50 o 
   0  -8  10       54.53       54.72      8.38 o 
   1  -8  10        0.77        0.37      5.63 o 
   2  -8  10       31.93       35.16      7.36 o 
   3  -8  10        0.80       -6.34      7.72 o 
   4  -8  10        0.14        3.00      8.43 o 
   5  -8  10        0.10        9.01      8.46 o 
   6  -8  10       13.86        3.47      9.54 o 
   7  -8  10        3.77       12.57      7.92 o 
 -11  -7  10        1.37       10.92      6.07 o 
 -10  -7  10        8.09       13.12      7.14 o 
  -9  -7  10       30.40       24.79      5.17 o 
  -8  -7  10        0.18       -1.25      6.11 o 
  -7  -7  10       18.06       18.16      8.52 o 
  -6  -7  10       86.23       85.45      6.13 o 
  -5  -7  10        4.02       -2.83      5.17 o 
  -4  -7  10      164.23      173.58      9.47 o 
  -3  -7  10      104.69       92.90      6.00 o 
  -2  -7  10       24.09       23.22      5.14 o 
  -1  -7  10      105.31      117.39      6.47 o 
   0  -7  10        7.89       11.22      7.45 o 
   1  -7  10       48.51       50.44      5.70 o 
   2  -7  10        1.41        0.68      5.17 o 
   3  -7  10       84.70       82.87      8.70 o 
   4  -7  10        0.98       -3.02      7.87 o 
   5  -7  10        0.09       -0.49      8.44 o 
   6  -7  10        0.40        1.89      5.52 o 
   7  -7  10        2.38       -6.61      6.61 o 
   8  -7  10        3.76       -2.69      6.26 o 
 -11  -6  10        0.42       -2.28      6.09 o 
 -10  -6  10        3.03        3.24      4.20 o 
  -9  -6  10       37.18       35.97      4.12 o 
  -8  -6  10        1.98        1.50      5.77 o 
  -7  -6  10       32.11       32.99      9.68 o 
  -6  -6  10       33.70       36.56     12.10 o 
  -5  -6  10        1.02       -4.68      4.68 o 
  -4  -6  10        0.68        4.59      4.40 o 
  -3  -6  10       11.27       11.68      3.60 o 
  -2  -6  10      413.07      427.91     28.59 o 
  -1  -6  10       15.06       13.60      4.54 o 
   0  -6  10      437.49      479.00     13.53 o 
   1  -6  10      110.98      119.64     23.06 o 
   2  -6  10        0.03        3.42      7.35 o 
   3  -6  10        3.70        2.84      5.30 o 
   4  -6  10       50.41       51.49      5.16 o 
   5  -6  10       80.70       77.75      4.94 o 
   6  -6  10        1.57       -4.53      4.53 o 
   7  -6  10        2.34        2.99      5.75 o 
   8  -6  10        4.10       10.42      5.87 o 
   9  -6  10        2.03        0.87     11.05 o 
 -11  -5  10        0.35        1.69      7.41 o 
 -10  -5  10        8.12        9.83      5.71 o 
  -9  -5  10        1.97        1.21      3.87 o 
  -8  -5  10        2.75        3.05      3.50 o 
  -7  -5  10       63.40       72.45      4.49 o 
  -6  -5  10        4.49        8.85      4.39 o 
  -5  -5  10      493.86      506.38     16.77 o 
  -4  -5  10      432.89      428.03     12.63 o 
  -3  -5  10       84.44       85.88      4.15 o 
  -2  -5  10      307.43      325.17     10.18 o 
  -1  -5  10      167.24      172.89     18.88 o 
   0  -5  10       10.60        2.51      4.10 o 
   1  -5  10        5.06        9.28      2.98 o 
   2  -5  10      324.55      321.16     17.07 o 
   3  -5  10       71.11       74.26      4.15 o 
   4  -5  10      158.54      165.64     14.89 o 
   5  -5  10       44.55       37.27      4.34 o 
   6  -5  10        1.78       -0.74      4.28 o 
   7  -5  10       11.33        5.46     11.47 o 
   8  -5  10        2.09        4.87      5.79 o 
   9  -5  10        9.44       16.94      6.13 o 
 -11  -4  10        0.37       14.90      7.10 o 
 -10  -4  10       38.38       33.73      5.85 o 
  -9  -4  10        7.81       10.03      5.22 o 
  -8  -4  10       17.75       19.07      3.54 o 
  -7  -4  10      161.54      160.06      7.93 o 
  -6  -4  10        0.03       -1.29      3.33 o 
  -5  -4  10        0.18        6.34      3.03 o 
  -4  -4  10       86.98       87.32      3.79 o 
  -3  -4  10      239.77      218.14      6.50 o 
  -2  -4  10       34.42       42.66      5.34 o 
  -1  -4  10      701.23      704.24     14.18 o 
   0  -4  10      478.71      510.88     13.66 o 
   1  -4  10       95.35       95.91      3.62 o 
   2  -4  10        3.88        1.65      1.96 o 
   3  -4  10       14.40       14.02      2.15 o 
   4  -4  10      208.91      188.44      4.64 o 
   5  -4  10        0.88       -0.35      2.80 o 
   6  -4  10       95.03       99.91      4.06 o 
   7  -4  10        1.42        3.89      4.75 o 
   8  -4  10        8.59       11.15      4.18 o 
   9  -4  10        0.96        0.21      3.79 o 
  10  -4  10        1.19        1.41     11.19 o 
 -11  -3  10        7.38        0.22      6.80 o 
 -10  -3  10       33.59       38.19      4.35 o 
  -9  -3  10        5.34        5.93      3.61 o 
  -8  -3  10        0.49       -1.66      3.10 o 
  -7  -3  10       87.90       80.50      3.51 o 
  -6  -3  10      246.45      249.50      6.04 o 
  -5  -3  10      231.97      230.35      5.61 o 
  -4  -3  10      226.13      224.54      5.85 o 
  -3  -3  10      613.98      600.45     10.47 o 
  -2  -3  10      127.95      122.22      3.40 o 
  -1  -3  10       36.67       42.11      3.32 o 
   0  -3  10      629.32      634.55     13.18 o 
   1  -3  10     1009.22      967.28     15.98 o 
   2  -3  10       16.77       17.32      2.02 o 
   3  -3  10     1250.87     1277.49     20.86 o 
   4  -3  10      278.16      281.97      5.72 o 
   5  -3  10        8.20        5.26      2.64 o 
   6  -3  10       10.19       11.55      3.17 o 
   7  -3  10       17.00       16.33      3.45 o 
   8  -3  10        6.32        9.66      3.71 o 
   9  -3  10        2.13       -2.92      3.76 o 
  10  -3  10        5.70        6.61      4.91 o 
 -11  -2  10        0.29        4.03      4.11 o 
 -10  -2  10        0.43       11.79      4.11 o 
  -9  -2  10       39.91       39.09      3.91 o 
  -8  -2  10       52.15       53.73      4.72 o 
  -7  -2  10       51.06       56.92      3.02 o 
  -6  -2  10       44.98       39.96      2.93 o 
  -5  -2  10       48.52       45.13      2.52 o 
  -4  -2  10      380.51      392.31      6.67 o 
  -3  -2  10      120.53      112.04      2.93 o 
  -2  -2  10     1214.72     1173.50     15.56 o 
  -1  -2  10      632.62      625.40     17.11 o 
   0  -2  10      164.70      167.37      3.69 o 
   1  -2  10      180.79      196.30      3.67 o 
   2  -2  10      267.67      265.59      4.07 o 
   3  -2  10       79.21       77.54      2.45 o 
   4  -2  10       53.39       47.19      2.36 o 
   5  -2  10      200.20      205.61      4.57 o 
   6  -2  10        1.74       -0.10      2.80 o 
   7  -2  10      232.72      233.21      6.14 o 
   8  -2  10       11.64       12.89      3.61 o 
   9  -2  10       24.54       26.36      3.98 o 
  10  -2  10        0.62       -2.19      4.01 o 
  11  -2  10        1.71        6.47      4.26 o 
 -11  -1  10       10.14       13.01      6.87 o 
 -10  -1  10        0.17        3.97      4.11 o 
  -9  -1  10        4.85        5.15      3.87 o 
  -8  -1  10        1.67       10.70      3.25 o 
  -7  -1  10       38.69       41.94      3.24 o 
  -6  -1  10      105.71      111.72      3.36 o 
  -5  -1  10      315.00      302.25      5.75 o 
  -4  -1  10      333.16      339.85      5.37 o 
  -3  -1  10        6.74        8.64      1.51 o 
  -2  -1  10      365.12      370.67      9.92 o 
  -1  -1  10      122.91      104.94      2.67 o 
   0  -1  10      779.23      819.57     13.28 o 
   1  -1  10      317.04      303.17      5.21 o 
   2  -1  10     1445.47     1348.86     16.47 o 
   3  -1  10      624.95      634.04      8.26 o 
   4  -1  10       34.51       44.95      1.92 o 
   5  -1  10       90.39      100.25      2.58 o 
   6  -1  10        3.22        6.01      2.22 o 
   7  -1  10       71.48       71.35      2.87 o 
   8  -1  10       33.84       34.02      3.05 o 
   9  -1  10       66.19       63.12      3.89 o 
  10  -1  10        2.00        1.27      4.02 o 
  11  -1  10       16.22       19.47      4.30 o 
 -11   0  10        0.21        0.65      4.45 o 
 -10   0  10        2.12        2.25      4.14 o 
  -9   0  10       32.91       34.68      4.17 o 
  -8   0  10        7.10        8.02      2.77 o 
  -7   0  10      114.20      126.25      3.74 o 
  -6   0  10       86.09       76.40      3.19 o 
  -5   0  10       56.98       56.98      2.53 o 
  -4   0  10       40.61       42.27      1.95 o 
  -3   0  10      262.97      281.73      4.27 o 
  -2   0  10        2.62        2.27      1.48 o 
  -1   0  10     1004.14      984.11     12.09 o 
   0   0  10      529.39      516.73      6.66 o 
   1   0  10      169.17      152.79      2.82 o 
   2   0  10      340.30      378.04      5.27 o 
   3   0  10      284.10      314.14      4.69 o 
   4   0  10     1426.67     1392.87     17.09 o 
   5   0  10       77.13       76.50      2.34 o 
   6   0  10      906.05      884.83     11.44 o 
   7   0  10       93.54       85.40      2.80 o 
   8   0  10      142.57      144.51      3.64 o 
   9   0  10       40.41       37.04      4.34 o 
  10   0  10        1.30       -4.83      4.83 o 
  11   0  10        8.65        8.39      4.28 o 
  12   0  10       21.92       20.23      5.69 o 
 -11   1  10        7.45       11.49      4.93 o 
 -10   1  10        8.37       11.93      4.26 o 
  -9   1  10        4.14        6.27      3.16 o 
  -8   1  10       55.26       62.33      3.40 o 
  -7   1  10       21.30       19.28      2.82 o 
  -6   1  10      179.71      200.59      6.41 o 
  -5   1  10      146.64      160.78      4.07 o 
  -4   1  10       49.58       48.42      1.98 o 
  -3   1  10      228.79      231.46      4.25 o 
  -2   1  10        4.88        3.85      0.76 o 
  -1   1  10      300.93      296.41      4.83 o 
   0   1  10       38.74       39.89      1.77 o 
   1   1  10     1491.61     1495.87     21.44 o 
   2   1  10      480.21      489.28      7.64 o 
   3   1  10     2208.28     2105.57     27.71 o 
   4   1  10      777.13      770.90      9.80 o 
   5   1  10      249.01      231.51      4.06 o 
   6   1  10       90.27       87.71      2.60 o 
   7   1  10       42.07       47.50      2.46 o 
   8   1  10      195.86      201.63      4.47 o 
   9   1  10       15.22       10.65      2.85 o 
  10   1  10       90.24       92.21      3.58 o 
  11   1  10        6.49        6.47      3.89 o 
  12   1  10        0.15        1.70      9.88 o 
 -11   2  10        0.03        5.20     12.63 o 
 -10   2  10        0.05        6.05      5.51 o 
  -9   2  10        0.38        7.55      3.95 o 
  -8   2  10       31.21       28.62      3.22 o 
  -7   2  10       11.63        8.96      2.81 o 
  -6   2  10      172.58      169.36      8.08 o 
  -5   2  10       69.11       60.69      2.35 o 
  -4   2  10       40.47       39.77      1.76 o 
  -3   2  10      113.69       99.88      2.15 o 
  -2   2  10      896.84      900.78     10.41 o 
  -1   2  10      798.66      809.12      9.41 o 
   0   2  10      883.60      864.57     10.06 o 
   1   2  10     1399.67     1355.80     15.44 o 
   2   2  10       58.20       51.53      1.58 o 
   3   2  10      246.73      237.04      3.55 o 
   4   2  10        1.43        5.01      1.40 o 
   5   2  10     1091.56     1092.29     12.79 o 
   6   2  10      293.57      285.42      4.76 o 
   7   2  10      363.71      359.13      5.69 o 
   8   2  10       18.67       11.73      2.31 o 
   9   2  10        0.59       -2.23      2.46 o 
  10   2  10        6.34        2.79      3.30 o 
  11   2  10        0.99        4.04      4.50 o 
  12   2  10       43.84       51.56      4.49 o 
 -11   3  10        0.31        1.63      6.12 o 
 -10   3  10        2.13        2.92      4.26 o 
  -9   3  10       19.67       13.47      4.13 o 
  -8   3  10        5.24        7.91      2.60 o 
  -7   3  10       13.54       19.19      2.83 o 
  -6   3  10       45.88       44.94      2.78 o 
  -5   3  10       46.48       47.49      2.22 o 
  -4   3  10      425.97      428.03      5.29 o 
  -3   3  10        8.51       14.52      1.38 o 
  -2   3  10       82.72       68.62      1.71 o 
  -1   3  10      231.68      229.83      3.37 o 
   0   3  10      618.56      614.45      7.82 o 
   1   3  10       61.66       68.81      1.93 o 
   2   3  10     2593.79     2504.60     30.02 o 
   3   3  10     1016.67      968.22     11.90 o 
   4   3  10       60.20       62.67      1.75 o 
   5   3  10      154.52      136.71      2.93 o 
   6   3  10      374.45      352.42      5.02 o 
   7   3  10      197.00      194.78      3.97 o 
   8   3  10        4.07        6.42      2.16 o 
   9   3  10      376.92      393.09      6.91 o 
  10   3  10       30.75       26.48      3.59 o 
  11   3  10       38.98       38.60      3.74 o 
  12   3  10        3.17        2.81      4.69 o 
  13   3  10        1.73        7.19      5.55 o 
 -10   4  10        0.05        3.90      4.44 o 
  -9   4  10        4.09        7.47      4.13 o 
  -8   4  10        5.65        2.32      3.84 o 
  -7   4  10       24.42       21.75      3.31 o 
  -6   4  10       53.22       47.97      3.13 o 
  -5   4  10       16.71       26.03      3.40 o 
  -4   4  10      156.69      147.19      3.06 o 
  -3   4  10      513.19      514.97      6.05 o 
  -2   4  10      568.08      616.85      6.99 o 
  -1   4  10      393.17      358.84      5.00 o 
   0   4  10     1281.82     1365.45     16.55 o 
   1   4  10      684.52      733.54      9.95 o 
   2   4  10      226.18      213.86      3.38 o 
   3   4  10      161.56      148.92      5.83 o 
   4   4  10     1215.60     1155.78     14.09 o 
   5   4  10        2.42        3.93      1.62 o 
   6   4  10     1820.82     1789.56     21.99 o 
   7   4  10      244.76      215.54      4.46 o 
   8   4  10      190.28      186.73      3.91 o 
   9   4  10       35.39       34.68      2.71 o 
  10   4  10       42.54       32.15      2.93 o 
  11   4  10       35.80       38.32      4.11 o 
  12   4  10        0.43        0.71      4.41 o 
  13   4  10        3.13        2.88      7.93 o 
 -10   5  10        3.56        8.90      4.35 o 
  -9   5  10       37.50       33.60      4.41 o 
  -8   5  10        3.29        3.25      3.60 o 
  -7   5  10        0.93       -1.12      3.23 o 
  -6   5  10      148.99      149.14      4.94 o 
  -5   5  10      316.72      312.82      6.90 o 
  -4   5  10       57.43       51.43      2.22 o 
  -3   5  10      575.06      573.94      8.24 o 
  -2   5  10      175.88      195.28      3.49 o 
  -1   5  10        4.40        4.86      1.51 o 
   0   5  10        9.72        8.65      1.43 o 
   1   5  10     1240.99     1267.90     18.46 o 
   2   5  10      635.04      663.74      9.21 o 
   3   5  10      972.30      961.15     13.02 o 
   4   5  10       23.50       24.02      1.85 o 
   5   5  10      131.63      151.70      3.56 o 
   6   5  10       98.11      101.46      2.86 o 
   7   5  10      174.84      155.43      4.29 o 
   8   5  10      210.50      222.72      4.86 o 
   9   5  10       14.84       15.53      2.80 o 
  10   5  10       89.60       95.76      4.52 o 
  11   5  10       38.32       36.99      3.62 o 
  12   5  10        8.93        7.44      4.42 o 
  13   5  10        0.59       24.99     14.35 o 
  -9   6  10        1.98       10.11      4.16 o 
  -8   6  10       28.01       20.48      4.13 o 
  -7   6  10        1.99        5.70      5.79 o 
  -6   6  10       83.79       72.02      4.65 o 
  -5   6  10       76.37       87.35      3.58 o 
  -4   6  10        8.39        4.71      2.34 o 
  -3   6  10       42.07       35.65      2.08 o 
  -2   6  10       96.94       93.11      2.27 o 
  -1   6  10      211.13      205.73      3.71 o 
   0   6  10        2.38        1.15      1.61 o 
   1   6  10      477.14      463.69      7.38 o 
   2   6  10      436.71      405.21      6.68 o 
   3   6  10       92.79      102.17      5.06 o 
   4   6  10      457.57      453.90      7.53 o 
   5   6  10     1019.72     1026.83     15.59 o 
   6   6  10      161.27      151.49      4.28 o 
   7   6  10      287.12      292.42      6.09 o 
   8   6  10      226.49      210.22      4.46 o 
   9   6  10        0.11        1.23      3.11 o 
  10   6  10        0.22       -3.79      3.81 o 
  11   6  10        7.99       13.10      4.20 o 
  12   6  10       25.90       34.85      5.44 o 
  13   6  10        0.04        4.43     16.06 o 
  -9   7  10        2.94        6.57      9.83 o 
  -8   7  10        6.85        6.36     11.91 o 
  -7   7  10       19.99        9.21     10.66 o 
  -6   7  10        5.81        1.95      4.07 o 
  -5   7  10       11.03       11.51      3.81 o 
  -4   7  10      323.29      312.39      7.01 o 
  -3   7  10       51.28       52.60      2.68 o 
  -2   7  10       41.96       38.72      2.37 o 
  -1   7  10      124.72      132.94      3.60 o 
   0   7  10      270.00      282.36      6.52 o 
   1   7  10      138.01      174.05      4.41 o 
   2   7  10      281.73      265.15      6.69 o 
   3   7  10      794.87      788.93     13.72 o 
   4   7  10      200.59      193.40      5.03 o 
   5   7  10       21.47       19.45      2.81 o 
   6   7  10        2.11        2.22      2.86 o 
   7   7  10      123.29      130.40      4.06 o 
   8   7  10       16.11       10.69      2.89 o 
   9   7  10      169.15      191.31      5.50 o 
  10   7  10       46.02       51.63      3.91 o 
  11   7  10      104.56      110.76      4.70 o 
  12   7  10        0.22       12.64      5.24 o 
  13   7  10        0.02       -3.01      5.41 o 
  -9   8  10       10.63        7.95     10.16 o 
  -8   8  10        2.62        5.04      5.73 o 
  -7   8  10       33.85       29.29      5.72 o 
  -6   8  10       19.40       21.05      4.30 o 
  -5   8  10        3.29        1.73      3.88 o 
  -4   8  10       22.41       23.70      3.39 o 
  -3   8  10       90.07       85.83      4.73 o 
  -2   8  10       31.46       32.07      3.02 o 
  -1   8  10      231.15      206.11      7.02 o 
   0   8  10      956.73      958.59     16.15 o 
   1   8  10       57.81       58.13      2.67 o 
   2   8  10      163.60      171.54      4.44 o 
   3   8  10      657.10      654.32     12.85 o 
   4   8  10      419.01      416.44      8.15 o 
   5   8  10       56.01       60.58      3.43 o 
   6   8  10      442.47      457.93      9.15 o 
   7   8  10       94.59       91.73      4.14 o 
   8   8  10       59.90       60.67      4.10 o 
   9   8  10        3.06        2.72      3.91 o 
  10   8  10       20.37       18.06      4.42 o 
  11   8  10       35.64       41.71      4.09 o 
  12   8  10        3.62       -3.05      7.42 o 
  13   8  10       24.04       25.42      5.81 o 
  -8   9  10        1.44       -3.70      7.91 o 
  -7   9  10        0.11        2.22     14.82 o 
  -6   9  10       10.54       15.58      6.83 o 
  -5   9  10       31.24       28.54      4.28 o 
  -4   9  10       13.24       22.05      4.70 o 
  -3   9  10      121.44      117.79      6.44 o 
  -2   9  10      109.80      109.53      4.99 o 
  -1   9  10       29.17       28.12      2.92 o 
   0   9  10      240.91      244.65      6.31 o 
   1   9  10      116.23      113.70      3.69 o 
   2   9  10        7.16        6.70      2.33 o 
   3   9  10      583.21      556.16     10.01 o 
   4   9  10      377.44      360.11      7.37 o 
   5   9  10        1.45        1.96      2.74 o 
   6   9  10       26.50       25.21      3.30 o 
   7   9  10       19.22       17.40      4.03 o 
   8   9  10      118.19      119.64      4.89 o 
   9   9  10        8.03        8.12      4.17 o 
  10   9  10       74.54       74.35      5.19 o 
  11   9  10       12.72       10.31      4.81 o 
  12   9  10       23.31       24.44      8.64 o 
  13   9  10        2.89        4.24      6.57 o 
  -7  10  10        1.49        3.99      5.03 o 
  -6  10  10       24.83       10.32      6.69 o 
  -5  10  10       23.06       22.78      6.52 o 
  -4  10  10        3.57        3.47      4.84 o 
  -3  10  10        9.88        5.20      4.62 o 
  -2  10  10       39.61       42.20      4.52 o 
  -1  10  10      184.04      184.88      6.53 o 
   0  10  10       64.62       72.29      4.93 o 
   1  10  10       77.34       80.20      3.56 o 
   2  10  10       66.04       63.80      4.22 o 
   3  10  10       99.74       88.37      3.38 o 
   4  10  10        0.50       -0.36      2.43 o 
   5  10  10      226.56      225.13      6.94 o 
   6  10  10       68.08       67.72      3.73 o 
   7  10  10       27.58       31.51      3.67 o 
   8  10  10      139.55      130.06      5.08 o 
   9  10  10       12.92       13.94      4.22 o 
  10  10  10        5.90        2.48      4.63 o 
  11  10  10        0.30       -2.63      5.37 o 
  12  10  10       21.73       19.89      6.59 o 
  13  10  10        0.14       -8.80      8.80 o 
  -7  11  10        1.00       -3.06     11.08 o 
  -6  11  10        0.84       -1.03     13.81 o 
  -5  11  10        0.92       -3.37      6.70 o 
  -4  11  10        3.02        9.38      5.29 o 
  -3  11  10       33.73       38.13      5.22 o 
  -2  11  10       13.29       13.93      4.70 o 
  -1  11  10      189.46      204.63      7.73 o 
   0  11  10      143.10      136.25      6.41 o 
   1  11  10        8.58        5.95      4.36 o 
   2  11  10      309.80      312.32      7.33 o 
   3  11  10      244.78      252.70      5.68 o 
   4  11  10        4.19        6.94      3.68 o 
   5  11  10      145.19      135.72      4.23 o 
   6  11  10       74.62       64.34      5.39 o 
   7  11  10       30.31       25.29      3.84 o 
   8  11  10       18.62       16.17      4.45 o 
   9  11  10       97.69       92.54      5.22 o 
  10  11  10        1.44       -4.68      4.68 o 
  11  11  10       10.59        3.14      6.25 o 
  12  11  10        1.21       -3.85      6.34 o 
  -6  12  10        5.96        3.84     14.06 o 
  -5  12  10        0.00       -2.06      7.14 o 
  -4  12  10       11.07       13.92      5.68 o 
  -3  12  10       15.09       21.70      5.71 o 
  -2  12  10       19.93       24.92      5.88 o 
  -1  12  10        7.98        4.65      6.91 o 
   0  12  10      119.52      108.45      5.27 o 
   1  12  10       40.84       59.58      5.17 o 
   2  12  10       37.59       40.02     11.74 o 
   3  12  10      120.18      123.87      5.02 o 
   4  12  10      166.17      153.13      4.22 o 
   5  12  10        1.16       -0.77      4.06 o 
   6  12  10      119.74      117.13      3.97 o 
   7  12  10       76.96       65.46      5.00 o 
   8  12  10        3.86        3.61      4.20 o 
   9  12  10       16.04       11.69      4.46 o 
  10  12  10       14.52        6.38      4.81 o 
  11  12  10        8.53        0.38      6.28 o 
  12  12  10        2.45       -4.02     17.66 o 
  -5  13  10        2.99        3.64      9.29 o 
  -4  13  10        1.45        1.75      7.09 o 
  -3  13  10       23.47       22.75      5.97 o 
  -2  13  10       17.56       25.13      5.44 o 
  -1  13  10        0.22       -4.96      4.96 o 
   0  13  10        9.46        8.29      4.69 o 
   1  13  10       13.96       11.33      4.37 o 
   2  13  10       28.12       22.78      4.76 o 
   3  13  10        0.43        6.66      5.05 o 
   4  13  10       20.74       22.05      3.99 o 
   5  13  10       54.62       61.90      4.73 o 
   6  13  10        0.48       -2.11      4.20 o 
   7  13  10       25.45       26.65      4.73 o 
   8  13  10       65.96       63.47      3.29 o 
   9  13  10       16.85       15.24      5.36 o 
  10  13  10       32.38       40.72      5.12 o 
  11  13  10       11.34        2.24      6.45 o 
  12  13  10        1.84       -8.41     14.74 o 
  -4  14  10        1.28        7.25      7.91 o 
  -3  14  10        0.11        3.58      6.10 o 
  -2  14  10        6.45       -2.07     12.53 o 
  -1  14  10       35.65       40.06      5.78 o 
   0  14  10       13.46       17.23      5.07 o 
   1  14  10       23.82       17.92      4.83 o 
   2  14  10      103.27      118.44     11.76 o 
   3  14  10       39.14       37.16      5.09 o 
   4  14  10        0.43        0.13      7.83 o 
   5  14  10       30.17       29.48      4.45 o 
   6  14  10       29.52       28.18      5.63 o 
   7  14  10        0.87        3.48      4.57 o 
   8  14  10        3.16        7.95     10.24 o 
   9  14  10        7.99       13.12      5.58 o 
  10  14  10       13.83        6.67      5.87 o 
  11  14  10        0.11       -1.66     12.91 o 
  -2  15  10        0.07       -5.93      6.13 o 
  -1  15  10        3.96        1.39      7.86 o 
   0  15  10        2.64        3.32      6.74 o 
   1  15  10        0.22       -2.12      9.37 o 
   2  15  10       12.44       10.21      4.93 o 
   3  15  10       20.20       14.58      5.10 o 
   4  15  10        4.26        2.86      4.85 o 
   5  15  10        9.40        1.78      5.69 o 
   6  15  10       64.81       69.08      5.09 o 
   7  15  10       25.47       23.83      5.96 o 
   8  15  10        4.50        5.53      5.15 o 
   9  15  10       31.01       35.09      5.76 o 
  10  15  10       20.62       11.20      6.82 o 
  -1  16  10        0.01       -2.84      7.03 o 
   0  16  10       14.55       17.91      5.78 o 
   1  16  10       13.27       14.15      5.65 o 
   2  16  10        0.00        3.81      5.08 o 
   3  16  10        3.09       -3.77      9.16 o 
   4  16  10        5.81        9.47      5.12 o 
   5  16  10        1.92       -7.23      7.68 o 
   6  16  10        0.38        6.47      5.04 o 
   7  16  10        9.31        7.51      4.76 o 
   8  16  10        0.99       -4.58      4.96 o 
   9  16  10        1.48       -0.59      6.07 o 
   1  17  10        2.20        1.15      8.24 o 
   2  17  10        4.92       -2.83      5.59 o 
   3  17  10        0.76        2.66      4.98 o 
   4  17  10        4.06        5.14      5.52 o 
   5  17  10       13.19       20.14      5.21 o 
   6  17  10        0.56        2.52      5.12 o 
   7  17  10       11.05        8.11     14.20 o 
   8  17  10        7.33       10.16      7.20 o 
  -6 -12  11       19.71       21.42      9.15 o 
  -5 -12  11        0.11       -0.82      9.01 o 
  -4 -12  11       14.32        8.25      5.46 o 
  -3 -12  11       27.02       37.59      7.28 o 
  -2 -12  11        0.07       -8.40      8.40 o 
  -1 -12  11       11.60       -1.13      8.59 o 
   0 -12  11        9.79        6.60      8.43 o 
  -8 -11  11        0.06        1.06      8.84 o 
  -7 -11  11        2.85        4.91      8.64 o 
  -6 -11  11        4.91        7.31      6.77 o 
  -5 -11  11        4.32       10.42      7.47 o 
  -4 -11  11        0.12       -1.85      5.21 o 
  -3 -11  11       20.50       22.48      6.54 o 
  -2 -11  11       26.28       24.98      7.05 o 
  -1 -11  11       10.38        8.48      8.41 o 
   0 -11  11       10.78        9.68      8.74 o 
   1 -11  11        1.75       11.50      8.61 o 
   2 -11  11        0.61       -2.01      8.51 o 
  -9 -10  11        3.70       -0.58      9.18 o 
  -8 -10  11        3.81       -0.69      8.24 o 
  -7 -10  11       16.45       14.48      7.08 o 
  -6 -10  11        3.30        1.60     12.48 o 
  -5 -10  11       52.64       47.64      7.30 o 
  -4 -10  11        5.38       15.91      8.02 o 
  -3 -10  11        2.76       -1.01     10.60 o 
  -2 -10  11       20.01       17.58      6.47 o 
  -1 -10  11       35.94       44.77      7.50 o 
   0 -10  11       16.37       -2.30      7.86 o 
   1 -10  11        1.84        6.71      8.15 o 
   2 -10  11       22.69       11.55      8.86 o 
   3 -10  11        9.64        6.67      8.80 o 
   4 -10  11        0.81       -7.40      9.26 o 
  -9  -9  11        0.01        1.13      9.06 o 
  -8  -9  11        3.48       -4.20      6.82 o 
  -7  -9  11        9.57       19.18      6.68 o 
  -6  -9  11       20.00       20.73      6.28 o 
  -5  -9  11        0.11        6.07      6.07 o 
  -4  -9  11       54.29       47.84      4.97 o 
  -3  -9  11       47.88       42.18      6.26 o 
  -2  -9  11        7.62        7.36      6.85 o 
  -1  -9  11      134.44      138.67     20.60 o 
   0  -9  11       25.71       35.97      6.47 o 
   1  -9  11        1.49        3.66      7.61 o 
   2  -9  11       23.35       29.05      8.41 o 
   3  -9  11       47.41       51.14      9.14 o 
   4  -9  11        4.11        0.45      8.84 o 
   5  -9  11        1.73       -1.59      8.95 o 
 -10  -8  11        1.30        8.97      9.90 o 
  -9  -8  11       24.73       23.92      6.93 o 
  -8  -8  11        7.29       18.43      8.27 o 
  -7  -8  11       27.69       33.20      6.60 o 
  -6  -8  11      151.93      127.48     10.11 o 
  -5  -8  11       12.65       11.25      7.21 o 
  -4  -8  11       30.28       32.94      4.60 o 
  -3  -8  11       38.50       45.63      6.48 o 
  -2  -8  11       44.67       39.85      6.01 o 
  -1  -8  11       14.77       17.82      5.84 o 
   0  -8  11       91.94      109.26      7.17 o 
   1  -8  11       53.90       57.31      8.06 o 
   2  -8  11        0.75       -0.46      7.71 o 
   3  -8  11       62.55       57.68      9.01 o 
   4  -8  11       15.65        9.35      8.18 o 
   5  -8  11        0.03        5.64      8.90 o 
   6  -8  11       10.63       18.66     10.41 o 
 -10  -7  11       11.74        8.89      7.12 o 
  -9  -7  11       85.44       82.27      7.47 o 
  -8  -7  11        3.00       10.03      7.49 o 
  -7  -7  11       15.00       14.27      6.31 o 
  -6  -7  11       29.50       32.10      6.28 o 
  -5  -7  11       65.66       70.61      6.18 o 
  -4  -7  11       55.73       55.86      5.75 o 
  -3  -7  11       80.78       83.75      4.86 o 
  -2  -7  11      210.67      212.75     15.76 o 
  -1  -7  11       10.32       11.77      5.38 o 
   0  -7  11        5.11        8.22      5.50 o 
   1  -7  11        1.05       -3.64      5.23 o 
   2  -7  11       10.30       12.44      7.84 o 
   3  -7  11       18.71       32.60      7.74 o 
   4  -7  11        7.63        9.11      7.82 o 
   5  -7  11       20.85       19.32     11.17 o 
   6  -7  11       18.88       17.46      5.99 o 
   7  -7  11       14.63       12.73      7.87 o 
 -10  -6  11        1.44        5.74      5.97 o 
  -9  -6  11        0.32        2.54      4.13 o 
  -8  -6  11       33.50       34.23      5.24 o 
  -7  -6  11       53.01       60.87      6.14 o 
  -6  -6  11       15.23       15.52      5.50 o 
  -5  -6  11       50.81       39.96      5.72 o 
  -4  -6  11       11.11       16.92      8.29 o 
  -3  -6  11        0.16       -0.69      3.79 o 
  -2  -6  11        2.71        9.30      4.72 o 
  -1  -6  11       85.79       99.87      8.39 o 
   0  -6  11      135.84      128.20      6.74 o 
   1  -6  11       56.79       63.03      8.33 o 
   2  -6  11      223.31      249.82     22.19 o 
   3  -6  11       15.81       17.60      5.67 o 
   4  -6  11        5.40        4.04      5.51 o 
   5  -6  11       18.15       14.21      6.85 o 
   6  -6  11        9.15        5.98      5.85 o 
   7  -6  11        0.82       -2.56      5.94 o 
   8  -6  11        8.57        4.18      6.26 o 
 -11  -5  11        0.35        4.12      7.30 o 
 -10  -5  11       12.28       12.58      5.85 o 
  -9  -5  11       24.97       21.16      4.73 o 
  -8  -5  11        1.94        2.09      4.29 o 
  -7  -5  11      112.84      107.61      5.14 o 
  -6  -5  11       43.62       44.08      4.77 o 
  -5  -5  11       10.58       19.20      3.54 o 
  -4  -5  11      283.14      317.43      9.35 o 
  -3  -5  11      388.59      393.72      9.50 o 
  -2  -5  11        8.11       13.72      4.62 o 
  -1  -5  11      399.33      401.97     14.73 o 
   0  -5  11        8.46        7.82      3.05 o 
   1  -5  11        0.87       -0.97      3.18 o 
   2  -5  11        4.66        3.67      3.34 o 
   3  -5  11       33.71       35.11      4.08 o 
   4  -5  11       27.82       35.26      6.79 o 
   5  -5  11       19.83       22.99      4.40 o 
   6  -5  11       45.62       41.71      4.94 o 
   7  -5  11        8.43       15.42      6.30 o 
   8  -5  11        2.49        3.36      5.90 o 
   9  -5  11        4.42       10.67     10.60 o 
 -11  -4  11        5.29        2.14      7.12 o 
 -10  -4  11        6.28       10.69      5.64 o 
  -9  -4  11       34.65       34.81      5.63 o 
  -8  -4  11       71.12       69.51      4.65 o 
  -7  -4  11       86.04       77.73      4.71 o 
  -6  -4  11      142.44      134.93      5.09 o 
  -5  -4  11       23.22       26.98      3.55 o 
  -4  -4  11      190.72      182.46      6.56 o 
  -3  -4  11        9.02        8.89      2.65 o 
  -2  -4  11       69.69       67.24      3.53 o 
  -1  -4  11       86.84       81.01      3.76 o 
   0  -4  11      267.16      279.32     10.38 o 
   1  -4  11      319.82      304.64      6.95 o 
   2  -4  11       17.26       19.11      2.28 o 
   3  -4  11      236.50      244.07      9.56 o 
   4  -4  11        0.39        2.10      2.50 o 
   5  -4  11        2.22        2.30      2.92 o 
   6  -4  11        0.86        1.07      3.49 o 
   7  -4  11       75.68       76.49      4.24 o 
   8  -4  11        7.30        7.41      4.13 o 
   9  -4  11       16.52       20.56      5.88 o 
 -11  -3  11        4.09        2.26      6.97 o 
 -10  -3  11        5.56        8.98      6.94 o 
  -9  -3  11        5.43        4.16      3.57 o 
  -8  -3  11        1.95        4.26      3.52 o 
  -7  -3  11        1.25        2.30      3.03 o 
  -6  -3  11       12.64        9.56      3.91 o 
  -5  -3  11      177.48      180.20      5.06 o 
  -4  -3  11       18.75       18.49      2.55 o 
  -3  -3  11      342.54      334.81      6.81 o 
  -2  -3  11     1218.49     1173.65     17.27 o 
  -1  -3  11        7.25        6.32      2.86 o 
   0  -3  11      871.90      879.01     14.75 o 
   1  -3  11      475.11      456.59      8.41 o 
   2  -3  11      101.16       91.17      3.34 o 
   3  -3  11       34.75       36.14      2.56 o 
   4  -3  11      327.72      324.68      6.32 o 
   5  -3  11      197.88      197.12      9.83 o 
   6  -3  11        2.11        6.74      3.64 o 
   7  -3  11        9.01        7.95      3.59 o 
   8  -3  11        1.65       -3.65      3.65 o 
   9  -3  11       11.06       11.34      3.87 o 
  10  -3  11        0.40        3.87      3.99 o 
 -11  -2  11        1.01        7.46      4.08 o 
 -10  -2  11        2.16        2.96      4.08 o 
  -9  -2  11        0.93        5.87      3.87 o 
  -8  -2  11        1.17       -4.29      5.11 o 
  -7  -2  11       41.34       46.14      3.80 o 
  -6  -2  11       10.30        9.76      2.99 o 
  -5  -2  11      247.73      251.90      5.99 o 
  -4  -2  11       12.11        8.53      2.54 o 
  -3  -2  11        0.03       -1.19      2.05 o 
  -2  -2  11       27.84       25.15      1.89 o 
  -1  -2  11      194.92      185.16      4.07 o 
   0  -2  11      851.86      825.50     12.33 o 
   1  -2  11      332.36      329.09      5.86 o 
   2  -2  11      517.44      524.45      7.68 o 
   3  -2  11        0.98        1.41      2.01 o 
   4  -2  11      115.77      128.71      3.38 o 
   5  -2  11       16.81       18.47      2.55 o 
   6  -2  11       28.26       23.48      3.02 o 
   7  -2  11       54.47       48.16      7.19 o 
   8  -2  11        9.18        8.17      3.74 o 
   9  -2  11       17.95       15.18      5.84 o 
  10  -2  11        0.57        1.94      4.16 o 
  11  -2  11        1.14        3.69      5.22 o 
 -11  -1  11        0.11        0.57      4.43 o 
 -10  -1  11       37.19       34.67      4.35 o 
  -9  -1  11        1.08        0.35      3.76 o 
  -8  -1  11       27.34       27.88      3.93 o 
  -7  -1  11       18.48       16.85      3.19 o 
  -6  -1  11      103.96       88.42      3.53 o 
  -5  -1  11       16.48       15.95      1.95 o 
  -4  -1  11      350.30      339.18      5.44 o 
  -3  -1  11     1007.03      974.04     13.03 o 
  -2  -1  11      126.77      122.59      2.92 o 
  -1  -1  11      414.20      400.91      5.57 o 
   0  -1  11      460.30      454.30      6.58 o 
   1  -1  11      156.03      154.14      3.35 o 
   2  -1  11        1.98       -0.33      1.45 o 
   3  -1  11      485.43      454.34      6.32 o 
   4  -1  11     1212.04     1176.28     14.66 o 
   5  -1  11       47.94       49.14      2.36 o 
   6  -1  11      300.62      308.64      5.59 o 
   7  -1  11        0.65       -1.30      2.47 o 
   8  -1  11        5.78       -1.17      3.68 o 
   9  -1  11        2.44       -3.94      3.94 o 
  10  -1  11        9.41        6.98      4.27 o 
  11  -1  11        7.75        0.86      4.32 o 
 -11   0  11       12.81       14.81      4.67 o 
 -10   0  11       47.86       37.40      4.57 o 
  -9   0  11       37.93       34.16      4.30 o 
  -8   0  11       31.07       24.97      3.97 o 
  -7   0  11      139.72      137.82      7.01 o 
  -6   0  11      201.20      208.15      6.00 o 
  -5   0  11        5.59        9.69      2.18 o 
  -4   0  11       45.01       46.17      2.56 o 
  -3   0  11      191.89      188.84      3.81 o 
  -2   0  11       68.19       70.50      2.10 o 
  -1   0  11      487.89      456.88      6.18 o 
   0   0  11      594.02      548.21      7.70 o 
   1   0  11     1786.23     1754.29     21.25 o 
   2   0  11       34.62       40.33      1.72 o 
   3   0  11      830.82      834.79     10.60 o 
   4   0  11       23.93       26.14      1.83 o 
   5   0  11       24.40       17.84      2.16 o 
   6   0  11       22.72       17.64      2.35 o 
   7   0  11      135.46      139.12      4.00 o 
   8   0  11       58.05       58.09      2.96 o 
   9   0  11       58.70       60.88      3.30 o 
  10   0  11       10.81        7.83      4.15 o 
  11   0  11        0.65       -3.01      4.25 o 
 -11   1  11        1.33        3.31      6.21 o 
 -10   1  11        3.66        3.03      4.32 o 
  -9   1  11       44.46       40.33      6.22 o 
  -8   1  11       21.86       23.53      3.16 o 
  -7   1  11       45.39       42.13      3.75 o 
  -6   1  11        9.04        5.94      2.56 o 
  -5   1  11       64.39       59.41      2.60 o 
  -4   1  11      763.67      756.86     11.39 o 
  -3   1  11        1.99        1.54      1.67 o 
  -2   1  11     1137.42     1122.96     13.70 o 
  -1   1  11      117.95      126.34      4.64 o 
   0   1  11        6.88        7.49      1.03 o 
   1   1  11      124.09      123.42      3.06 o 
   2   1  11      140.74      132.24      3.86 o 
   3   1  11      173.23      160.71      3.23 o 
   4   1  11        6.84       10.52      1.80 o 
   5   1  11      525.81      509.25      7.07 o 
   6   1  11        5.21        6.41      2.10 o 
   7   1  11       77.82       76.12      2.80 o 
   8   1  11        0.18       -2.49      2.55 o 
   9   1  11        0.97        2.34      2.90 o 
  10   1  11        0.40       -3.62      4.75 o 
  11   1  11        0.60        1.71      5.63 o 
  12   1  11        0.52        2.16      5.69 o 
 -11   2  11       25.21       25.67      6.52 o 
 -10   2  11        0.37       15.58      6.02 o 
  -9   2  11        0.10       -3.04      3.35 o 
  -8   2  11       36.74       42.94      3.41 o 
  -7   2  11       36.22       43.12      5.73 o 
  -6   2  11        3.15        3.18      2.63 o 
  -5   2  11      223.50      226.47      6.65 o 
  -4   2  11       99.11      101.98      2.64 o 
  -3   2  11       37.19       35.97      1.89 o 
  -2   2  11       88.15       93.17      2.05 o 
  -1   2  11      632.52      640.64      7.67 o 
   0   2  11       77.06       79.82      2.34 o 
   1   2  11       31.77       35.65      1.53 o 
   2   2  11      672.72      637.08      8.77 o 
   3   2  11       33.63       30.20      1.64 o 
   4   2  11        2.44        4.16      1.54 o 
   5   2  11      552.15      498.63      6.94 o 
   6   2  11       57.89       57.90      2.66 o 
   7   2  11      291.34      266.88      4.85 o 
   8   2  11      109.31      118.86      3.26 o 
   9   2  11      150.72      136.53      4.86 o 
  10   2  11       13.36       10.73      4.84 o 
  11   2  11        2.99        3.15      3.96 o 
  12   2  11        0.02        2.01      5.31 o 
 -10   3  11       17.50       13.56      4.87 o 
  -9   3  11       25.31       21.79      4.32 o 
  -8   3  11        0.23        4.54      3.99 o 
  -7   3  11       70.97       68.59      4.55 o 
  -6   3  11       53.37       53.98      3.05 o 
  -5   3  11        4.83        6.17      2.19 o 
  -4   3  11       69.96       69.50      2.07 o 
  -3   3  11      134.96      133.41      3.05 o 
  -2   3  11        0.65       -0.52      1.35 o 
  -1   3  11      738.78      711.87      8.43 o 
   0   3  11      180.76      180.79      3.19 o 
   1   3  11        3.37        5.29      1.33 o 
   2   3  11       39.07       40.31      1.60 o 
   3   3  11      564.65      585.24      7.64 o 
   4   3  11     1124.39     1121.28     13.04 o 
   5   3  11      268.97      258.83      4.13 o 
   6   3  11      481.57      466.65      6.24 o 
   7   3  11       12.02        8.09      2.27 o 
   8   3  11        2.57        1.91      2.61 o 
   9   3  11        6.31        6.82      2.86 o 
  10   3  11       64.57       74.03      5.22 o 
  11   3  11        8.66        2.42      3.92 o 
  12   3  11        8.89        7.79      5.88 o 
 -10   4  11        0.72       -0.53      4.44 o 
  -9   4  11        0.12        2.59      4.16 o 
  -8   4  11        3.33        8.43      4.12 o 
  -7   4  11        2.93        2.87      4.65 o 
  -6   4  11      103.76       98.90      6.28 o 
  -5   4  11       70.72       77.11      2.60 o 
  -4   4  11       71.69       68.80      2.94 o 
  -3   4  11      124.20      123.82      2.69 o 
  -2   4  11      139.05      143.53      2.83 o 
  -1   4  11      100.05      114.27      3.50 o 
   0   4  11      660.85      642.33      8.22 o 
   1   4  11     1045.68     1012.04     13.57 o 
   2   4  11        6.09        7.92      1.19 o 
   3   4  11     1331.32     1291.43     14.82 o 
   4   4  11      275.31      278.27      4.02 o 
   5   4  11      134.54      116.09      2.81 o 
   6   4  11       35.88       33.79      2.16 o 
   7   4  11       80.15       90.79      2.82 o 
   8   4  11      169.73      159.58      4.20 o 
   9   4  11        0.78       -0.96      2.81 o 
  10   4  11       50.23       49.81      3.77 o 
  11   4  11        0.42       -0.69      3.54 o 
  12   4  11        0.82       -2.40      4.03 o 
 -10   5  11       11.61       13.77      6.07 o 
  -9   5  11        2.43        1.94      4.27 o 
  -8   5  11       15.78       18.36      4.09 o 
  -7   5  11       12.87       12.25      3.73 o 
  -6   5  11        3.61        4.48      3.57 o 
  -5   5  11       48.10       47.51      2.93 o 
  -4   5  11      117.31      114.50      2.88 o 
  -3   5  11      111.09       94.66      2.50 o 
  -2   5  11      864.35      824.91     10.53 o 
  -1   5  11      116.57      112.77      2.99 o 
   0   5  11      197.00      186.36      3.90 o 
   1   5  11      240.35      251.64      4.71 o 
   2   5  11        9.39       10.29      1.54 o 
   3   5  11      811.66      791.75     10.96 o 
   4   5  11      171.33      166.00      3.61 o 
   5   5  11      416.93      421.58      6.53 o 
   6   5  11        0.03        2.09      2.11 o 
   7   5  11       34.97       38.72      2.60 o 
   8   5  11       12.66       10.01      2.69 o 
   9   5  11      120.46      130.94      4.23 o 
  10   5  11       75.94       78.28      3.94 o 
  11   5  11       37.50       44.13      3.86 o 
  12   5  11        7.49        8.65      5.48 o 
  13   5  11        1.54       17.80      7.73 o 
  -9   6  11        2.34       10.91      4.20 o 
  -8   6  11        0.12       -1.75      4.56 o 
  -7   6  11        1.06        0.42      5.31 o 
  -6   6  11       21.84       22.58      3.65 o 
  -5   6  11        1.23        2.50      2.99 o 
  -4   6  11      126.69      127.69      3.36 o 
  -3   6  11       41.25       45.38      2.32 o 
  -2   6  11       90.69       91.31      2.38 o 
  -1   6  11      336.56      322.48      5.17 o 
   0   6  11      437.10      417.54      6.19 o 
   1   6  11      601.41      582.99      8.18 o 
   2   6  11     1282.73     1289.04     17.17 o 
   3   6  11      810.82      760.61     10.51 o 
   4   6  11        8.90        7.66      1.54 o 
   5   6  11      216.12      181.96      4.03 o 
   6   6  11      910.63      869.75     12.16 o 
   7   6  11      154.38      138.00      3.59 o 
   8   6  11      148.97      149.19      3.88 o 
   9   6  11       73.09       66.85      4.57 o 
  10   6  11        0.23       -3.57      3.57 o 
  11   6  11        2.11       -2.52      4.27 o 
  12   6  11        7.86       12.04      5.34 o 
  13   6  11        4.07       10.28     13.64 o 
  -8   7  11        1.95       -3.16      5.34 o 
  -7   7  11       12.81       13.11      7.08 o 
  -6   7  11       11.64       12.35      4.87 o 
  -5   7  11       37.01       38.76      4.19 o 
  -4   7  11       11.13       11.13      4.50 o 
  -3   7  11      472.90      445.82      7.68 o 
  -2   7  11      272.34      290.34      5.62 o 
  -1   7  11       42.15       34.50      2.22 o 
   0   7  11      118.98      128.28      3.64 o 
   1   7  11      296.66      311.92      5.61 o 
   2   7  11      360.44      340.65      8.14 o 
   3   7  11       18.88       18.47      2.43 o 
   4   7  11     1199.56     1165.39     19.89 o 
   5   7  11       25.54       25.44      3.30 o 
   6   7  11      696.69      677.63     11.53 o 
   7   7  11       16.28        9.49      2.73 o 
   8   7  11        3.86        2.93      2.96 o 
   9   7  11        6.89        8.97      3.50 o 
  10   7  11        2.37        2.00      3.60 o 
  11   7  11       54.20       57.04      4.74 o 
  12   7  11        7.38       17.77      5.51 o 
  13   7  11        1.00        4.39     13.76 o 
  -8   8  11        0.20        9.90      6.45 o 
  -7   8  11        0.05       -3.91      5.34 o 
  -6   8  11       14.31       10.95      4.31 o 
  -5   8  11       34.43       35.36      4.53 o 
  -4   8  11        0.03       -1.52      3.30 o 
  -3   8  11       79.50       76.09      3.60 o 
  -2   8  11      228.16      224.50      5.68 o 
  -1   8  11      146.18      149.21      5.05 o 
   0   8  11       39.08       40.45      2.78 o 
   1   8  11      701.03      684.07     11.93 o 
   2   8  11      575.56      610.56     10.91 o 
   3   8  11      104.19      109.41      5.90 o 
   4   8  11      168.41      163.70      4.96 o 
   5   8  11      317.81      305.84      6.93 o 
   6   8  11        2.09       -1.27      3.10 o 
   7   8  11      122.93      122.36      4.64 o 
   8   8  11      211.94      214.07      6.61 o 
   9   8  11       21.86       20.83      4.27 o 
  10   8  11       14.47       16.87      4.69 o 
  11   8  11       11.45       11.00      4.41 o 
  12   8  11        8.32        5.21      5.43 o 
  13   8  11        0.48        3.25      7.30 o 
  -8   9  11        3.78       -9.39     10.06 o 
  -7   9  11        5.38        6.27      5.56 o 
  -6   9  11       13.24        6.12      4.81 o 
  -5   9  11        9.35        8.14      6.51 o 
  -4   9  11        2.32       -0.81      4.79 o 
  -3   9  11        0.79        3.34      4.32 o 
  -2   9  11       29.19       19.49      4.35 o 
  -1   9  11       80.59       93.70      3.72 o 
   0   9  11        2.00       -0.09      3.00 o 
   1   9  11       38.70       40.12      2.83 o 
   2   9  11      259.20      246.24      7.85 o 
   3   9  11      222.08      221.93      5.29 o 
   4   9  11        8.28        9.47      3.97 o 
   5   9  11      443.98      435.52      9.96 o 
   6   9  11       18.10       10.01      3.24 o 
   7   9  11        6.21        5.21      3.49 o 
   8   9  11       20.56       19.89      3.88 o 
   9   9  11       12.02        7.13      4.17 o 
  10   9  11        1.92       -1.65      4.54 o 
  11   9  11       36.04       44.24      5.31 o 
  12   9  11       25.08       30.14      5.05 o 
  13   9  11       17.64       13.11      6.99 o 
  -7  10  11       11.98       14.41      6.27 o 
  -6  10  11        1.25       -3.74      4.66 o 
  -5  10  11       15.72        1.10      6.48 o 
  -4  10  11       16.95       13.92      5.15 o 
  -3  10  11       11.75       12.94      4.78 o 
  -2  10  11       38.64       45.26      5.88 o 
  -1  10  11        2.05        7.09      4.05 o 
   0  10  11      228.00      213.91      6.20 o 
   1  10  11      147.82      157.49      5.16 o 
   2  10  11       15.10       15.74      2.63 o 
   3  10  11      155.04      166.02      5.11 o 
   4  10  11       48.39       46.41      3.00 o 
   5  10  11        4.34        6.21      3.69 o 
   6  10  11      149.68      144.68      5.31 o 
   7  10  11      245.76      229.72      6.62 o 
   8  10  11       10.05       11.34      4.05 o 
   9  10  11      127.94      123.60      5.46 o 
  10  10  11       35.16       31.17      4.97 o 
  11  10  11        7.02        2.81      7.50 o 
  12  10  11        0.52      -12.14     12.14 o 
  -6  11  11        4.36        6.08      7.23 o 
  -5  11  11        3.26       11.52      6.96 o 
  -4  11  11        1.15        1.99      5.37 o 
  -3  11  11       12.04        7.43      5.06 o 
  -2  11  11        8.33       11.03      4.81 o 
  -1  11  11       21.68       14.09      5.30 o 
   0  11  11      115.50      124.01      6.56 o 
   1  11  11       49.16       57.98      3.59 o 
   2  11  11       11.99       11.42      4.25 o 
   3  11  11       39.00       30.09      2.85 o 
   4  11  11      187.69      179.68      5.03 o 
   5  11  11        2.38        3.45      2.84 o 
   6  11  11       45.62       43.71      4.45 o 
   7  11  11       40.08       45.41      4.11 o 
   8  11  11        3.92       -0.97      4.17 o 
   9  11  11        0.40       -3.28      4.44 o 
  10  11  11       61.76       57.78      5.25 o 
  11  11  11       31.50       30.19      6.51 o 
  12  11  11        0.10       -4.05      7.93 o 
  -5  12  11       20.48       21.41      7.32 o 
  -4  12  11        0.18        2.99      5.67 o 
  -3  12  11        9.65        4.62      5.40 o 
  -2  12  11       12.23        8.88      5.12 o 
  -1  12  11        2.40        8.81      4.78 o 
   0  12  11        2.11       -2.65      4.34 o 
   1  12  11       70.94       64.19      5.33 o 
   2  12  11       37.30       43.25      4.99 o 
   3  12  11       24.96       28.41      3.68 o 
   4  12  11       93.35       93.87      3.69 o 
   5  12  11      104.86      105.71      3.90 o 
   6  12  11        1.76       -2.13      2.88 o 
   7  12  11       77.36       71.24      5.30 o 
   8  12  11       67.34       63.14      6.36 o 
   9  12  11        8.47        6.34      4.65 o 
  10  12  11       19.63       18.57      5.09 o 
  11  12  11       31.36       36.56      7.69 o 
  12  12  11        7.37        1.60      8.29 o 
  -4  13  11        2.87        9.27     11.15 o 
  -3  13  11        0.05       -5.67      5.67 o 
  -2  13  11        8.47       14.72      5.42 o 
  -1  13  11       11.82       13.58      5.22 o 
   0  13  11        1.08        4.99      5.25 o 
   1  13  11        6.97        3.13      6.98 o 
   2  13  11       36.62       33.58      5.14 o 
   3  13  11        8.81       18.08     14.21 o 
   4  13  11        8.26        5.29      4.14 o 
   5  13  11      101.30      100.82      5.24 o 
   6  13  11       52.58       59.28      3.07 o 
   7  13  11       15.20       17.85      5.18 o 
   8  13  11       18.41       13.56      5.51 o 
   9  13  11       21.00       15.17      5.69 o 
  10  13  11        5.15        1.61      6.18 o 
  11  13  11        0.24        0.49      7.67 o 
  -3  14  11        4.24        3.46      6.10 o 
  -2  14  11        0.75        1.50      6.12 o 
  -1  14  11       26.42       29.50      5.51 o 
   0  14  11       50.05       48.49      5.46 o 
   1  14  11        7.31        6.24      4.85 o 
   2  14  11       40.25       39.07      6.60 o 
   3  14  11       79.51       83.41      5.97 o 
   4  14  11        3.00        3.44      4.87 o 
   5  14  11        0.22        0.75      4.31 o 
   6  14  11       17.31       12.60      7.18 o 
   7  14  11       11.24       13.88      4.93 o 
   8  14  11        1.33       -1.58      5.02 o 
   9  14  11        1.66        6.49      5.63 o 
  10  14  11       11.80       11.56      6.22 o 
  11  14  11       20.29       21.89      8.06 o 
  -2  15  11        1.97        6.86      5.94 o 
  -1  15  11        0.01       -2.04      6.57 o 
   0  15  11       10.73        9.61      5.58 o 
   1  15  11        8.06       15.52      5.23 o 
   2  15  11        0.50       -2.61      4.96 o 
   3  15  11       42.76       48.63      5.79 o 
   4  15  11       52.54       50.63      5.65 o 
   5  15  11        2.81        2.58      5.23 o 
   6  15  11       29.42       30.66      5.10 o 
   7  15  11       80.01       93.85      5.78 o 
   8  15  11        3.78        2.78      5.11 o 
   9  15  11       18.93       24.28      5.66 o 
  10  15  11       19.89       24.49      7.20 o 
  -1  16  11        7.87       10.58     13.74 o 
   0  16  11        0.92       -3.35      5.78 o 
   1  16  11       18.76       13.24      5.64 o 
   2  16  11       23.84       22.63      5.46 o 
   3  16  11        0.19        1.96      5.02 o 
   4  16  11        9.42       14.78      5.44 o 
   5  16  11        8.38       10.43      8.54 o 
   6  16  11        7.49       10.13      5.68 o 
   7  16  11        0.22        1.14      5.69 o 
   8  16  11       12.68        5.13      5.36 o 
   9  16  11        4.32        9.11      6.28 o 
   2  17  11       13.97        5.05      6.28 o 
   3  17  11       10.71        9.15      5.33 o 
   4  17  11        0.47       -0.72      5.03 o 
   5  17  11       10.40        7.06      5.46 o 
   6  17  11        4.92        4.49      5.46 o 
   7  17  11        0.05        0.07      5.46 o 
  -4 -12  12        0.05       -9.35      9.35 o 
  -3 -12  12        8.70       14.82      6.54 o 
  -2 -12  12        5.94       25.13      8.98 o 
  -6 -11  12        2.90       -9.17      9.17 o 
  -5 -11  12        1.18        2.05      8.83 o 
  -4 -11  12        0.17       -0.59      7.39 o 
  -3 -11  12        0.16        1.43      8.22 o 
  -2 -11  12        0.28       10.88      7.28 o 
  -1 -11  12        3.08       -8.55      8.55 o 
   0 -11  12        0.05       -3.53      9.00 o 
   1 -11  12        7.62        3.12      9.35 o 
  -8 -10  12        1.66        5.03      9.37 o 
  -7 -10  12        8.71       -1.69      8.87 o 
  -6 -10  12        8.99       16.82      7.04 o 
  -5 -10  12        0.34        6.39      7.01 o 
  -4 -10  12       28.94       34.12      7.33 o 
  -3 -10  12       20.71       21.67      5.39 o 
  -2 -10  12        0.56        1.87      6.58 o 
  -1 -10  12       12.79       19.04     13.90 o 
   0 -10  12        4.50       11.80      8.33 o 
   1 -10  12        2.79        2.80      8.46 o 
   2 -10  12        2.82       -2.53      8.75 o 
   3 -10  12        1.38        7.34      9.14 o 
  -9  -9  12        5.54        1.45      9.27 o 
  -8  -9  12        0.36       11.03      9.23 o 
  -7  -9  12       15.51       23.53      8.88 o 
  -6  -9  12       10.78        8.72      7.51 o 
  -5  -9  12        0.61       -3.41      6.47 o 
  -4  -9  12        3.27        0.17      6.46 o 
  -3  -9  12       17.75       10.90      5.12 o 
  -2  -9  12       29.19       26.94      7.39 o 
  -1  -9  12       17.58       24.63      9.82 o 
   0  -9  12       61.81       77.12     11.62 o 
   1  -9  12        4.27        5.26      8.26 o 
   2  -9  12        5.72        2.35      8.37 o 
   3  -9  12        2.15       13.14      8.99 o 
   4  -9  12        2.25        8.72      9.27 o 
   5  -9  12        5.51        3.69      9.94 o 
  -9  -8  12        0.21       11.33      9.38 o 
  -8  -8  12        0.19        3.15      6.99 o 
  -7  -8  12        8.72       18.28      6.73 o 
  -6  -8  12        1.74        8.72      8.53 o 
  -5  -8  12       86.14      100.38      7.41 o 
  -4  -8  12        8.09        0.06      6.09 o 
  -3  -8  12       52.87       47.88      6.38 o 
  -2  -8  12       87.63       93.27      7.00 o 
  -1  -8  12        1.01        2.11      8.31 o 
   0  -8  12        8.20        8.60      6.14 o 
   1  -8  12       14.61       23.13      6.62 o 
   2  -8  12       21.91       17.57      8.26 o 
   3  -8  12        0.82       -5.18      8.42 o 
   4  -8  12       15.62       12.44      8.63 o 
   5  -8  12        8.26       -2.40      9.13 o 
   6  -8  12        0.46        0.64      8.42 o 
 -10  -7  12        0.24        7.88      6.03 o 
  -9  -7  12        0.64       -2.50      7.09 o 
  -8  -7  12        4.47        8.94      6.64 o 
  -7  -7  12        2.57       12.04      6.65 o 
  -6  -7  12        3.90       12.49      5.83 o 
  -5  -7  12       19.88       15.71      6.37 o 
  -4  -7  12       13.12       15.44      5.75 o 
  -3  -7  12        5.18       -1.55      4.30 o 
  -2  -7  12        6.39        5.43      5.59 o 
  -1  -7  12      167.29      169.41     10.39 o 
   0  -7  12       36.82       38.36      6.17 o 
   1  -7  12       59.35       58.15     12.12 o 
   2  -7  12       13.10       20.77     11.42 o 
   3  -7  12       11.09       14.27      7.87 o 
   4  -7  12        0.04        5.57      8.12 o 
   5  -7  12        3.89       -0.55      8.99 o 
   6  -7  12        4.51        3.03      8.13 o 
 -10  -6  12        0.25       -6.01      6.01 o 
  -9  -6  12        1.05       -5.28      6.70 o 
  -8  -6  12        4.01        5.72      7.71 o 
  -7  -6  12        1.63       -1.02      5.88 o 
  -6  -6  12       46.74       39.20      6.26 o 
  -5  -6  12        6.97        8.20      5.50 o 
  -4  -6  12      153.74      165.84     18.68 o 
  -3  -6  12        8.84        1.94      4.20 o 
  -2  -6  12       20.80       27.74      5.39 o 
  -1  -6  12       17.55        7.71      5.41 o 
   0  -6  12      124.43      128.21     18.14 o 
   1  -6  12       54.20       56.98      5.97 o 
   2  -6  12       31.33       39.85      8.33 o 
   3  -6  12      173.50      183.16     11.48 o 
   4  -6  12       17.24       19.58      5.48 o 
   5  -6  12        2.39       -5.59      5.59 o 
   6  -6  12        1.33       -2.02      7.73 o 
   7  -6  12        3.37        3.74      7.89 o 
 -10  -5  12        2.52        2.81      6.00 o 
  -9  -5  12       27.49       29.86      6.01 o 
  -8  -5  12        0.23       -0.80      4.56 o 
  -7  -5  12       78.06       79.09      4.86 o 
  -6  -5  12       51.25       41.06      4.29 o 
  -5  -5  12        7.47        6.01      3.65 o 
  -4  -5  12        0.60        6.97      3.63 o 
  -3  -5  12       54.91       57.51      3.49 o 
  -2  -5  12      159.21      157.65      6.01 o 
  -1  -5  12       87.55       82.03      4.21 o 
   0  -5  12      162.87      175.69      7.11 o 
   1  -5  12       85.54       97.69      9.18 o 
   2  -5  12        9.80       13.26      4.30 o 
   3  -5  12        0.80        3.42      4.07 o 
   4  -5  12       11.95       13.37      4.96 o 
   5  -5  12       67.26       64.19      6.92 o 
   6  -5  12        0.11       -0.83      7.37 o 
   7  -5  12       39.25       46.28      8.98 o 
   8  -5  12        8.67       17.26      6.26 o 
 -10  -4  12        1.51       -5.47      6.91 o 
  -9  -4  12       31.82       25.33     10.27 o 
  -8  -4  12        2.97       11.65      5.38 o 
  -7  -4  12        2.04        1.17      5.24 o 
  -6  -4  12        0.68       -3.44      3.88 o 
  -5  -4  12       77.88       83.36      4.45 o 
  -4  -4  12       73.13       68.01      4.16 o 
  -3  -4  12       54.21       61.54      3.88 o 
  -2  -4  12       63.92       59.21      3.29 o 
  -1  -4  12        0.04        1.00      3.24 o 
   0  -4  12      295.43      273.34      8.41 o 
   1  -4  12        7.53        7.92      3.32 o 
   2  -4  12      444.17      443.92     13.90 o 
   3  -4  12       29.63       26.23      4.05 o 
   4  -4  12       71.88       79.97      4.22 o 
   5  -4  12       45.67       44.66      3.51 o 
   6  -4  12        5.71        5.65      3.41 o 
   7  -4  12       11.26       10.59      5.75 o 
   8  -4  12        1.87       -4.23      5.71 o 
   9  -4  12        0.41        6.37      5.97 o 
 -10  -3  12        3.17        6.58      6.70 o 
  -9  -3  12        5.97        8.37      5.33 o 
  -8  -3  12       80.60       81.82      4.26 o 
  -7  -3  12       74.13       75.34      4.10 o 
  -6  -3  12        5.13       10.21      2.97 o 
  -5  -3  12      100.69       97.19      4.01 o 
  -4  -3  12      102.12       90.56      4.30 o 
  -3  -3  12      104.04      117.97      4.94 o 
  -2  -3  12      320.81      327.69      6.10 o 
  -1  -3  12      388.84      387.80      7.55 o 
   0  -3  12        2.52        3.23      2.36 o 
   1  -3  12      177.53      179.85      4.85 o 
   2  -3  12       67.46       74.90      3.22 o 
   3  -3  12        0.41        3.46      2.75 o 
   4  -3  12       56.08       47.88      2.99 o 
   5  -3  12       13.32       16.51      3.78 o 
   6  -3  12       83.07       81.69      4.94 o 
   7  -3  12       14.65       10.91      4.01 o 
   8  -3  12       24.36       17.77      3.87 o 
   9  -3  12        0.29        0.86      3.97 o 
  10  -3  12        1.16       -3.83      4.72 o 
 -11  -2  12        0.04       -8.55      9.22 o 
 -10  -2  12        7.58       12.46      4.13 o 
  -9  -2  12        6.60       -2.38      4.46 o 
  -8  -2  12        2.30        0.87      3.87 o 
  -7  -2  12       73.43       72.37      5.42 o 
  -6  -2  12      197.87      195.68      8.41 o 
  -5  -2  12        5.80        6.68      2.89 o 
  -4  -2  12      225.78      223.84      5.61 o 
  -3  -2  12      162.21      171.87      4.85 o 
  -2  -2  12       12.43       16.16      2.28 o 
  -1  -2  12        4.95        6.13      3.24 o 
   0  -2  12      185.75      181.31      4.22 o 
   1  -2  12      287.74      273.13      6.73 o 
   2  -2  12       27.94       29.95      2.90 o 
   3  -2  12      280.47      260.49      4.99 o 
   4  -2  12        4.64        6.53      2.41 o 
   5  -2  12      109.43      118.80      5.11 o 
   6  -2  12        1.49       -1.47      3.03 o 
   7  -2  12        0.15       -0.10      3.57 o 
   8  -2  12       14.90       11.03      3.88 o 
   9  -2  12       11.75        9.79      4.12 o 
  10  -2  12       20.02       17.84      4.26 o 
 -11  -1  12       29.38       28.70      6.03 o 
 -10  -1  12        2.16        8.91      4.68 o 
  -9  -1  12       11.77       20.28      4.13 o 
  -8  -1  12       91.47       83.10      5.14 o 
  -7  -1  12       17.06       19.31      3.41 o 
  -6  -1  12      132.08      122.27      4.08 o 
  -5  -1  12       10.05        9.04      2.87 o 
  -4  -1  12       46.93       42.60      2.63 o 
  -3  -1  12      191.27      173.61      3.80 o 
  -2  -1  12      831.79      840.94     11.41 o 
  -1  -1  12       36.97       31.92      1.77 o 
   0  -1  12     1424.91     1396.09     18.32 o 
   1  -1  12      199.68      213.85      4.06 o 
   2  -1  12        7.98        2.78      1.71 o 
   3  -1  12        6.57        7.51      1.76 o 
   4  -1  12       28.85       35.64      2.25 o 
   5  -1  12      155.00      154.15      4.27 o 
   6  -1  12        0.06        0.59      2.47 o 
   7  -1  12      161.15      155.37      4.56 o 
   8  -1  12       37.29       32.73      4.02 o 
   9  -1  12       12.00       12.92      4.12 o 
  10  -1  12        3.05       -4.72      4.72 o 
  11  -1  12        0.02        0.80      6.40 o 
 -10   0  12       11.39        5.70      4.49 o 
  -9   0  12        1.55        0.71      4.11 o 
  -8   0  12       22.73       17.61      5.13 o 
  -7   0  12       13.13       17.87      3.33 o 
  -6   0  12        0.31       -0.68      2.40 o 
  -5   0  12      154.23      148.12      4.06 o 
  -4   0  12       36.40       38.09      2.29 o 
  -3   0  12      208.15      198.03      5.22 o 
  -2   0  12      296.44      294.71      4.97 o 
  -1   0  12       89.21       94.67      2.30 o 
   0   0  12      151.69      165.21      3.56 o 
   1   0  12      734.61      746.28     10.25 o 
   2   0  12     1168.00     1113.54     13.82 o 
   3   0  12       48.87       42.39      2.45 o 
   4   0  12     1178.77     1159.73     15.65 o 
   5   0  12       58.55       61.95      2.78 o 
   6   0  12       78.86       79.19      3.22 o 
   7   0  12        0.10       -1.51      2.62 o 
   8   0  12        6.89        5.00      3.56 o 
   9   0  12       78.77       76.52      5.37 o 
  10   0  12       15.89       18.69      4.32 o 
  11   0  12       14.15       15.17      8.17 o 
 -10   1  12        5.50        4.90      4.52 o 
  -9   1  12       18.00       25.20      4.42 o 
  -8   1  12        5.56        9.59      3.18 o 
  -7   1  12       48.47       44.44      3.24 o 
  -6   1  12       83.25       68.74      3.04 o 
  -5   1  12       17.07       19.84      2.40 o 
  -4   1  12      190.42      178.58      4.22 o 
  -3   1  12      340.30      327.59      5.86 o 
  -2   1  12        1.97       -1.54      1.82 o 
  -1   1  12     1423.86     1393.60     19.95 o 
   0   1  12      409.47      414.23      5.78 o 
   1   1  12      934.17      934.52     11.69 o 
   2   1  12      484.73      478.15      7.04 o 
   3   1  12       25.71       27.97      1.92 o 
   4   1  12       22.67       20.88      1.98 o 
   5   1  12      169.71      178.56      4.36 o 
   6   1  12      448.18      457.54      6.76 o 
   7   1  12        5.81        6.36      2.49 o 
   8   1  12       50.14       53.39      2.90 o 
   9   1  12        0.21       -3.84      3.84 o 
  10   1  12        0.91       -2.03      3.32 o 
  11   1  12        2.38        6.39      5.73 o 
 -10   2  12        0.30       -7.36      7.36 o 
  -9   2  12        5.39        7.30      3.45 o 
  -8   2  12       25.33       24.18      3.39 o 
  -7   2  12        4.21        2.31      3.23 o 
  -6   2  12       23.93       26.15      2.97 o 
  -5   2  12        1.41        2.88      2.38 o 
  -4   2  12      188.91      192.51      4.37 o 
  -3   2  12      470.22      457.21      6.78 o 
  -2   2  12        3.40        3.36      1.69 o 
  -1   2  12       20.65       19.56      1.54 o 
   0   2  12      205.58      210.93      4.27 o 
   1   2  12     1938.90     1873.05     22.69 o 
   2   2  12        0.73        3.71      1.52 o 
   3   2  12     1335.88     1346.81     16.56 o 
   4   2  12      554.78      522.54      7.69 o 
   5   2  12      265.16      269.45      4.67 o 
   6   2  12       67.68       68.46      2.56 o 
   7   2  12        1.10        0.30      2.47 o 
   8   2  12       73.77       72.16      3.35 o 
   9   2  12        6.45        1.23      2.99 o 
  10   2  12      107.94      115.56      6.49 o 
  11   2  12        2.32       -0.51      4.09 o 
  12   2  12       22.49       17.80      6.37 o 
 -10   3  12        0.71        5.53      5.73 o 
  -9   3  12        7.09        0.82      4.97 o 
  -8   3  12       18.14       12.25      6.13 o 
  -7   3  12        2.44        8.44      4.13 o 
  -6   3  12       68.65       59.61      3.26 o 
  -5   3  12       43.97       43.09      2.84 o 
  -4   3  12       90.30       91.35      2.64 o 
  -3   3  12       25.64       27.87      1.96 o 
  -2   3  12      647.20      602.97      7.38 o 
  -1   3  12      383.99      390.43      5.18 o 
   0   3  12      520.71      488.42      6.59 o 
   1   3  12     1377.91     1383.97     16.92 o 
   2   3  12      311.05      309.30      4.88 o 
   3   3  12        9.08        9.76      1.62 o 
   4   3  12      701.52      649.31      8.01 o 
   5   3  12      830.70      775.14      9.42 o 
   6   3  12        2.85        5.55      2.06 o 
   7   3  12      736.73      762.87     10.18 o 
   8   3  12       11.62        4.63      2.74 o 
   9   3  12      110.11       95.33      3.66 o 
  10   3  12        0.31       -2.57      4.11 o 
  11   3  12       10.14       14.35      4.09 o 
  12   3  12        2.14       -4.29      6.54 o 
 -10   4  12        1.57       11.10      6.13 o 
  -9   4  12        6.86        8.10      4.65 o 
  -8   4  12       29.48       36.40      4.36 o 
  -7   4  12        0.05        3.29      3.79 o 
  -6   4  12       39.39       37.24      3.70 o 
  -5   4  12       66.84       75.69      3.46 o 
  -4   4  12      322.79      325.20      5.03 o 
  -3   4  12        5.05        8.70      1.60 o 
  -2   4  12      408.18      428.19      5.59 o 
  -1   4  12      539.31      523.45      6.51 o 
   0   4  12      110.90      114.83      2.63 o 
   1   4  12       39.00       39.78      1.94 o 
   2   4  12      874.48      868.08     10.90 o 
   3   4  12      131.91      120.14      2.76 o 
   4   4  12      639.91      653.72      8.02 o 
   5   4  12       89.79       93.66      2.61 o 
   6   4  12        0.13        0.88      2.09 o 
   7   4  12        3.21        0.77      2.31 o 
   8   4  12        1.07        2.02      2.72 o 
   9   4  12       94.86       90.73      3.60 o 
  10   4  12        0.94       -4.13      4.13 o 
  11   4  12       39.21       43.63      5.45 o 
  12   4  12        0.84        3.77      4.15 o 
  -9   5  12        0.13        3.54      4.36 o 
  -8   5  12       20.28       13.66      4.15 o 
  -7   5  12      119.13      102.47      4.73 o 
  -6   5  12        6.36        6.35      3.49 o 
  -5   5  12       88.12       77.15      3.38 o 
  -4   5  12       30.68       33.99      2.37 o 
  -3   5  12       14.82       21.56      2.09 o 
  -2   5  12       63.85       68.91      2.09 o 
  -1   5  12      209.20      205.69      3.71 o 
   0   5  12      175.84      180.47      3.68 o 
   1   5  12       12.28        9.21      1.90 o 
   2   5  12      294.55      297.98      5.45 o 
   3   5  12       19.44       20.17      1.88 o 
   4   5  12      585.95      568.78      8.33 o 
   5   5  12      187.53      163.83      4.15 o 
   6   5  12      606.70      617.70      9.17 o 
   7   5  12      113.35      107.40      3.83 o 
   8   5  12      259.26      256.65      5.40 o 
   9   5  12       74.95       64.47      3.67 o 
  10   5  12        7.02       -3.04      5.66 o 
  11   5  12        0.73       -2.21      4.57 o 
  12   5  12        4.24        0.22      4.41 o 
  -9   6  12        0.81        8.91      5.48 o 
  -8   6  12        0.32        4.85      4.13 o 
  -7   6  12        5.06       11.33      4.49 o 
  -6   6  12        4.52        4.26      3.68 o 
  -5   6  12        1.33       -0.74      3.38 o 
  -4   6  12       11.25       11.90      2.47 o 
  -3   6  12       37.90       34.09      2.44 o 
  -2   6  12       24.49       30.66      1.97 o 
  -1   6  12      127.93      127.23      3.23 o 
   0   6  12      335.02      317.50      5.18 o 
   1   6  12      124.37      118.90      2.95 o 
   2   6  12      150.62      142.03      3.74 o 
   3   6  12      449.29      450.31      6.75 o 
   4   6  12      165.17      156.78      3.53 o 
   5   6  12      104.27      104.41      2.86 o 
   6   6  12       61.06       60.29      2.65 o 
   7   6  12        5.14        2.61      2.34 o 
   8   6  12      135.56      140.14      3.80 o 
   9   6  12       30.21       31.52      2.92 o 
  10   6  12      164.48      168.63      6.03 o 
  11   6  12       17.24       15.76      5.09 o 
  12   6  12       10.74        9.08      5.18 o 
  -8   7  12        8.47        6.92      6.55 o 
  -7   7  12        4.92        3.74      5.19 o 
  -6   7  12       72.00       59.95      6.87 o 
  -5   7  12       57.76       62.71      3.12 o 
  -4   7  12        4.57        3.02      2.48 o 
  -3   7  12       10.67       11.78      2.71 o 
  -2   7  12       87.67       86.19      3.10 o 
  -1   7  12      175.71      190.98      6.16 o 
   0   7  12       62.35       58.66      2.53 o 
   1   7  12      341.26      345.59      6.21 o 
   2   7  12       51.00       45.79      2.93 o 
   3   7  12        7.47       10.42      2.71 o 
   4   7  12        3.31        3.03      2.12 o 
   5   7  12      314.56      308.10      8.76 o 
   6   7  12       19.17       21.93      2.69 o 
   7   7  12      103.06      109.11      3.76 o 
   8   7  12      111.19       98.78      3.93 o 
   9   7  12       12.64        9.17      3.56 o 
  10   7  12        0.45       -5.07      5.07 o 
  11   7  12        6.56       14.96      5.19 o 
  12   7  12        4.16        9.57      5.56 o 
  -7   8  12        1.52        2.65      5.36 o 
  -6   8  12        2.53       -4.11      5.01 o 
  -5   8  12       24.03       15.52      4.31 o 
  -4   8  12       35.46       33.69      3.58 o 
  -3   8  12       42.29       35.67      3.31 o 
  -2   8  12      403.07      384.51      9.75 o 
  -1   8  12       76.51       76.07      3.90 o 
   0   8  12       24.71       23.72      2.80 o 
   1   8  12      683.37      665.43     11.77 o 
   2   8  12      371.29      354.09      7.21 o 
   3   8  12       69.75       71.31      6.30 o 
   4   8  12      132.47      130.05      5.20 o 
   5   8  12      110.30      107.39      4.09 o 
   6   8  12        0.34        0.76      3.24 o 
   7   8  12       21.23       25.73      3.75 o 
   8   8  12       35.29       36.80      4.25 o 
   9   8  12      239.09      252.14      6.42 o 
  10   8  12       31.49       27.96      3.95 o 
  11   8  12       28.93       36.97      4.88 o 
  12   8  12        6.23        6.70      5.67 o 
  -7   9  12        2.13        2.39     11.69 o 
  -6   9  12        4.30        6.30      6.38 o 
  -5   9  12        6.48       10.48      4.48 o 
  -4   9  12       32.83       31.65      3.70 o 
  -3   9  12        2.18        7.27      4.48 o 
  -2   9  12       43.96       45.94      3.68 o 
  -1   9  12       52.96       47.87      6.31 o 
   0   9  12       51.11       53.24      3.67 o 
   1   9  12       39.70       37.10      3.79 o 
   2   9  12      275.75      285.98      6.34 o
[truncated: 147,602 more chars]
